# Supplementary material for: Acoustic shadows help gleaning bats find prey, but may be defeated by prey acoustic camouflage on rough surfaces
Source: eLife. 2015 Sep 1;4:e07404. doi: 10.7554/eLife.07404 (PMC4550812; doi:10.7554/eLife.07404)
Supplement: Figure 4—source data 1. — DOI: http://dx.doi.org/10.7554/eLife.07404.007 [file elife07404s001.xls]

## Sheet: Figure 4 source data 1.csv
Depth	Substrate
387	Bark
367	Bark
371	Bark
501	Bark
261	Bark
318	Bark
341	Bark
437	Bark
434	Bark
374	Bark
369	Bark
351	Bark
334	Bark
272	Bark
405	Bark
423	Bark
506	Bark
420	Bark
398	Bark
400	Bark
415	Bark
413	Bark
326	Bark
281	Bark
289	Bark
286	Bark
289	Bark
306	Bark
383	Bark
478	Bark
483	Bark
461	Bark
430	Bark
465	Bark
451	Bark
458	Bark
462	Bark
511	Bark
510	Bark
487	Bark
522	Bark
548	Bark
378	Bark
375	Bark
283	Bark
192	Bark
457	Bark
613	Bark
580	Bark
330	Bark
248	Bark
246	Bark
236	Bark
249	Bark
250	Bark
249	Bark
352	Bark
431	Bark
372	Bark
329	Bark
327	Bark
324	Bark
321	Bark
308	Bark
294	Bark
448	Bark
431	Bark
435	Bark
446	Bark
513	Bark
594	Bark
320	Bark
300	Bark
334	Bark
505	Bark
489	Bark
490	Bark
554	Bark
543	Bark
349	Bark
331	Bark
336	Bark
352	Bark
392	Bark
404	Bark
397	Bark
431	Bark
488	Bark
470	Bark
429	Bark
383	Bark
563	Bark
507	Bark
499	Bark
394	Bark
403	Bark
424	Bark
534	Bark
533	Bark
427	Bark
427	Bark
437	Bark
454	Bark
466	Bark
452	Bark
285	Bark
281	Bark
281	Bark
391	Bark
415	Bark
340	Bark
329	Bark
452	Bark
436	Bark
367	Bark
325	Bark
425	Bark
422	Bark
411	Bark
412	Bark
303	Bark
490	Leaf
481	Leaf
560	Leaf
560	Leaf
531	Leaf
519	Leaf
489	Leaf
485	Leaf
312	Leaf
436	Leaf
312	Leaf
310	Leaf
303	Leaf
292	Leaf
280	Leaf
271	Leaf
256	Leaf
253	Leaf
252	Leaf
248	Leaf
259	Leaf
266	Leaf
272	Leaf
272	Leaf
270	Leaf
269	Leaf
262	Leaf
294	Leaf
290	Leaf
282	Leaf
246	Leaf
247	Leaf
245	Leaf
244	Leaf
416	Leaf
421	Leaf
424	Leaf
247	Leaf
243	Leaf
240	Leaf
238	Leaf
237	Leaf
235	Leaf
237	Leaf
241	Leaf
318	Leaf
237	Leaf
232	Leaf
415	Leaf
419	Leaf
416	Leaf
413	Leaf
413	Leaf
410	Leaf
409	Leaf
408	Leaf
436	Leaf
420	Leaf
267	Leaf
218	Leaf
216	Leaf
207	Leaf
202	Leaf
197	Leaf
196	Leaf
199	Leaf
200	Leaf
200	Leaf
201	Leaf
205	Leaf
212	Leaf
287	Leaf
296	Leaf
238	Leaf
232	Leaf
371	Leaf
351	Leaf
346	Leaf
269	Leaf
250	Leaf
169	Leaf
164	Leaf
160	Leaf
155	Leaf
145	Leaf
199	Leaf
217	Leaf
232	Leaf
235	Leaf
241	Leaf
241	Leaf
202	Leaf
143	Leaf
206	Leaf
185	Leaf
91	Leaf
83	Leaf
73	Leaf
64	Leaf
56	Leaf
55	Leaf
51	Leaf
103	Leaf
145	Leaf
154	Leaf
142	Leaf
110	Leaf
82	Leaf
79	Leaf
103	Leaf
118	Leaf
119	Leaf
110	Leaf
130	Leaf
164	Leaf
159	Leaf
149	Leaf
146	Leaf
163	Leaf
227	Leaf
236	Leaf
64	Slate
61	Slate
59	Slate
57	Slate
57	Slate
57	Slate
56	Slate
56	Slate
57	Slate
59	Slate
62	Slate
178	Slate
185	Slate
188	Slate
182	Slate
64	Slate
63	Slate
63	Slate
64	Slate
63	Slate
61	Slate
61	Slate
61	Slate
60	Slate
58	Slate
59	Slate
59	Slate
60	Slate
60	Slate
59	Slate
60	Slate
60	Slate
60	Slate
61	Slate
62	Slate
62	Slate
63	Slate
62	Slate
61	Slate
60	Slate
61	Slate
60	Slate
59	Slate
59	Slate
58	Slate
59	Slate
58	Slate
59	Slate
58	Slate
75	Slate
76	Slate
76	Slate
77	Slate
77	Slate
78	Slate
78	Slate
79	Slate
79	Slate
79	Slate
80	Slate
80	Slate
81	Slate
81	Slate
81	Slate
80	Slate
60	Slate
59	Slate
59	Slate
60	Slate
59	Slate
59	Slate
59	Slate
59	Slate
59	Slate
59	Slate
59	Slate
59	Slate
58	Slate
58	Slate
58	Slate
58	Slate
57	Slate
56	Slate
57	Slate
56	Slate
56	Slate
57	Slate
56	Slate
56	Slate
57	Slate
56	Slate
56	Slate
56	Slate
56	Slate
56	Slate
56	Slate
57	Slate
57	Slate
58	Slate
58	Slate
58	Slate
58	Slate
58	Slate
58	Slate
58	Slate
59	Slate
60	Slate
61	Slate
61	Slate
60	Slate
61	Slate
60	Slate
60	Slate
61	Slate
96	Slate
100	Slate
101	Slate
100	Slate
99	Slate
119	Slate
118	Slate
218	Limestone
216	Limestone
220	Limestone
233	Limestone
235	Limestone
247	Limestone
229	Limestone
225	Limestone
228	Limestone
236	Limestone
307	Limestone
224	Limestone
215	Limestone
208	Limestone
206	Limestone
196	Limestone
119	Limestone
155	Limestone
163	Limestone
165	Limestone
149	Limestone
130	Limestone
119	Limestone
90	Limestone
90	Limestone
90	Limestone
113	Limestone
114	Limestone
137	Limestone
152	Limestone
162	Limestone
213	Limestone
210	Limestone
93	Limestone
93	Limestone
296	Limestone
302	Limestone
296	Limestone
124	Limestone
128	Limestone
213	Limestone
218	Limestone
223	Limestone
231	Limestone
231	Limestone
229	Limestone
225	Limestone
219	Limestone
275	Limestone
321	Limestone
265	Limestone
262	Limestone
263	Limestone
267	Limestone
275	Limestone
334	Limestone
347	Limestone
339	Limestone
338	Limestone
272	Limestone
273	Limestone
269	Limestone
298	Limestone
280	Limestone
231	Limestone
229	Limestone
225	Limestone
240	Limestone
236	Limestone
194	Limestone
137	Limestone
133	Limestone
138	Limestone
214	Limestone
294	Limestone
313	Limestone
287	Limestone
281	Limestone
279	Limestone
289	Limestone
288	Limestone
253	Limestone
215	Limestone
254	Limestone
268	Limestone
274	Limestone
292	Limestone
274	Limestone
253	Limestone
243	Limestone
247	Limestone
289	Limestone
286	Limestone
283	Limestone
244	Limestone
181	Limestone
153	Limestone
208	Limestone
211	Limestone
217	Limestone
219	Limestone
241	Limestone
239	Limestone
226	Limestone
242	Limestone
322	Limestone
273	Limestone
265	Limestone
243	Limestone
227	Limestone
368	Limestone
370	Limestone
339	Limestone
340	Limestone
326	Limestone
315	Limestone
319	Limestone
325	Limestone
334	Limestone
337	Limestone
317	Limestone
