# Supplementary material for: Acoustic shadows help gleaning bats find prey, but may be defeated by prey acoustic camouflage on rough surfaces
Source: eLife. 2015 Sep 1;4:e07404. doi: 10.7554/eLife.07404 (PMC4550812; doi:10.7554/eLife.07404)
Supplement: Figure 5—source data 1. — DOI: http://dx.doi.org/10.7554/eLife.07404.009 [file elife07404s002.xlsx]

## Sheet: Tomography data.csv
species	wing	substrate	shadow.intensity	mean.duration
Sphinx.kalmiae	1	slate	-56.3659	543.658
Sphecodina.abbottii	1	slate	-36.8249	117.499
Paonias.myops	1	slate	-28.0587	265.116
Dryocampa.rubicunda	1	slate	-40.5328	210.221
Citheronia.regalis	1	slate	-40.9553	643.502
Erebia.pawloskii	1	slate	-21.4118	332.085
Boloria.chariclea	1	slate	-36.4355	167.774
Macrurocampa.marthesia	1	slate	-40.9306	388.62
Catocala.ilia	1	slate	-49.2738	665.968
Ennomos.magnaria	1	slate	-38.8834	222.593
Campaea.perlata	1	slate	-36.2769	112.87
Lophocampa.maculata	1	slate	-34.875	107.688
Haploa.confusa	1	slate	-27.8122	69.5326
Grammia.virguncula	1	slate	-35.8839	195.059
Grammia.virgo	1	slate	-43.503	713.335
Ponopoda.rufimargo	1	slate	-37.5918	258.539
Sphinx.kalmiae	1	limestone	8.5849	118.948
Sphecodina.abbottii	1	limestone	-6.1842	81.9562
Paonias.myops	1	limestone	26.4066	66.6504
Dryocampa.rubicunda	1	limestone	1.2963	114.262
Citheronia.regalis	1	limestone	-12.9175	240.577
Erebia.pawloskii	1	limestone	54.8583	71.0424
Boloria.chariclea	1	limestone	-2.587	57.3576
Macrurocampa.marthesia	1	limestone	0.7208	157.917
Catocala.ilia	1	limestone	-5.1854	248.232
Ennomos.magnaria	1	limestone	-3.6131	94.116
Campaea.perlata	1	limestone	-5.7429	51.188
Lophocampa.maculata	1	limestone	-0.9868	54.3463
Haploa.confusa	1	limestone	-6.5029	113.002
Grammia.virguncula	1	limestone	7.7359	72.7412
Grammia.virgo	1	limestone	-8.5397	224.627
Ponopoda.rufimargo	1	limestone	-1.4159	134.747
Sphinx.kalmiae	1	leaf	-28.7243	172.908
Sphecodina.abbottii	1	leaf	-20.9794	48.2471
Paonias.myops	1	leaf	-17.4708	126.01
Dryocampa.rubicunda	1	leaf	-21.667	110.496
Citheronia.regalis	1	leaf	-24.4402	162.693
Erebia.pawloskii	1	leaf	-14.2562	154.347
Boloria.chariclea	1	leaf	-12.1535	25.4742
Macrurocampa.marthesia	1	leaf	-11.9237	130.146
Catocala.ilia	1	leaf	-29.6506	248.722
Ennomos.magnaria	1	leaf	-17.8312	72.1355
Campaea.perlata	1	leaf	-12.5599	29.3075
Lophocampa.maculata	1	leaf	-9.5088	27.6051
Haploa.confusa	1	leaf	-8.8636	41.9446
Grammia.virguncula	1	leaf	-16.9725	42.3066
Grammia.virgo	1	leaf	-17.3939	189.424
Ponopoda.rufimargo	1	leaf	-13.0312	130.206
Sphinx.kalmiae	1	bark	-6.3808	66.9737
Sphecodina.abbottii	1	bark	-7.1157	27.978
Paonias.myops	1	bark	-9.1393	39.3471
Dryocampa.rubicunda	1	bark	-6.6217	55.7112
Citheronia.regalis	1	bark	-10.2863	124.135
Erebia.pawloskii	1	bark	-3.6053	32.746
Boloria.chariclea	1	bark	-4.6249	17.5456
Macrurocampa.marthesia	1	bark	-4.4642	68.943
Catocala.ilia	1	bark	-4.4263	87.101
Ennomos.magnaria	1	bark	-11.4115	27.2629
Campaea.perlata	1	bark	-7.9685	43.6416
Lophocampa.maculata	1	bark	-5.2666	45.8415
Haploa.confusa	1	bark	-1.952	34.2214
Grammia.virguncula	1	bark	-11.0978	25.4254
Grammia.virgo	1	bark	-8.6089	98.6467
Ponopoda.rufimargo	1	bark	-6.0352	84.4963
Sphinx.kalmiae	3	slate	-55.3504	502.815
Sphecodina.abbottii	3	slate	-39.4217	145.217
Paonias.myops	3	slate	-38.4229	234.744
Dryocampa.rubicunda	3	slate	-38.463	191.449
Citheronia.regalis	3	slate	-51.8097	492.502
Erebia.pawloskii	3	slate	-37.3863	315.534
Boloria.chariclea	3	slate	-35.6455	163.302
Macrurocampa.marthesia	3	slate	-43.0516	331.28
Catocala.ilia	3	slate	-55.2565	875.036
Ennomos.magnaria	3	slate	-39.671	115.106
Campaea.perlata	3	slate	-32.7039	191.887
Lophocampa.maculata	3	slate	-28.7621	172.262
Haploa.confusa	3	slate	-36.9123	128.161
Grammia.virguncula	3	slate	-33.8182	217.518
Grammia.virgo	3	slate	-49.7985	508.463
Ponopoda.rufimargo	3	slate	-38.419	144.207
Sphinx.kalmiae	3	limestone	-2.4118	69.4034
Sphecodina.abbottii	3	limestone	-12.6074	52.0407
Paonias.myops	3	limestone	-14.7643	85.2199
Dryocampa.rubicunda	3	limestone	-2.5116	89.9393
Citheronia.regalis	3	limestone	-20.4051	137.05
Erebia.pawloskii	3	limestone	-8.2041	79.4151
Boloria.chariclea	3	limestone	-12.0782	50.0795
Macrurocampa.marthesia	3	limestone	-6.4956	54.8727
Catocala.ilia	3	limestone	-9.9994	194.246
Ennomos.magnaria	3	limestone	-2.5392	34.0166
Campaea.perlata	3	limestone	-7.3053	71.22
Lophocampa.maculata	3	limestone	-12.0536	119.229
Haploa.confusa	3	limestone	1.3712	30.0545
Grammia.virguncula	3	limestone	-14.6474	87.2391
Grammia.virgo	3	limestone	-4.0219	135.223
Ponopoda.rufimargo	3	limestone	-14.7159	60.0846
Sphinx.kalmiae	3	leaf	-33.7984	149.923
Sphecodina.abbottii	3	leaf	-23.1836	58.5133
Paonias.myops	3	leaf	-16.2268	69.1026
Dryocampa.rubicunda	3	leaf	-14.48	80.9916
Citheronia.regalis	3	leaf	-32.3029	105.251
Erebia.pawloskii	3	leaf	-14.4344	56.649
Boloria.chariclea	3	leaf	-13.8389	54.6937
Macrurocampa.marthesia	3	leaf	-18.8949	57.4637
Catocala.ilia	3	leaf	-33.959	112.414
Ennomos.magnaria	3	leaf	-14.3925	11.1459
Campaea.perlata	3	leaf	-9.0614	69.1997
Lophocampa.maculata	3	leaf	-18.5267	93.7829
Haploa.confusa	3	leaf	-12.3857	59.3778
Grammia.virguncula	3	leaf	-11.0857	38.9242
Grammia.virgo	3	leaf	-28.5637	123.011
Ponopoda.rufimargo	3	leaf	-15.5415	35.0571
Sphinx.kalmiae	3	bark	-15.098	76.5625
Sphecodina.abbottii	3	bark	-7.7485	38.8895
Paonias.myops	3	bark	-11.3313	52.0664
Dryocampa.rubicunda	3	bark	-6.5827	68.1236
Citheronia.regalis	3	bark	-18.0767	79.9267
Erebia.pawloskii	3	bark	-6.3828	44.4255
Boloria.chariclea	3	bark	-8.8265	43.7167
Macrurocampa.marthesia	3	bark	-9.0947	31.6638
Catocala.ilia	3	bark	-7.4431	69.9282
Ennomos.magnaria	3	bark	-11.4435	29.0668
Campaea.perlata	3	bark	-7.0543	34.8198
Lophocampa.maculata	3	bark	-6.2007	45.9444
Haploa.confusa	3	bark	-10.1774	38.0563
Grammia.virguncula	3	bark	-7.6406	47.6203
Grammia.virgo	3	bark	-12.8968	59.6501
Ponopoda.rufimargo	3	bark	-8.1398	35.5818
