# Supplementary material for: Acoustic shadows help gleaning bats find prey, but may be defeated by prey acoustic camouflage on rough surfaces
Source: eLife. 2015 Sep 1;4:e07404. doi: 10.7554/eLife.07404 (PMC4550812; doi:10.7554/eLife.07404)
Supplement: Figure 6—source data 1. — DOI: http://dx.doi.org/10.7554/eLife.07404.011 [file elife07404s003.xlsx]

## Sheet: Sheet1
Angle	Substrate	Duration No Moth	RMS No Moth	Duration Moth	RMS Moth
0	Bark	0.242	0.00011766	0.292125	0.000118873
0	Slate	0.402	0.000634126	0.34075	0.000504505
0	Leaf	0.188	0.00016432	0.209625	0.000166417
0	Limestone	0.14	0.000273281	0.19175	0.00027652
0.5	Bark	0.242	0.000117796	0.2855	0.000125952
0.5	Slate	0.39	0.000625361	0.343875	0.000548126
0.5	Leaf	0.18	0.000178936	0.202625	0.000171702
0.5	Limestone	0.158	0.000383487	0.215875	0.000375289
1	Bark	0.252	0.00012945	0.3005	0.000136426
1	Slate	0.492	0.00060708	0.344375	0.000589886
1	Leaf	0.188	0.000188337	0.208375	0.000181644
1	Limestone	0.29	0.00046323	0.26425	0.000455342
1.5	Bark	0.232	0.000161477	0.2955	0.000163277
1.5	Slate	0.404	0.000561608	0.331875	0.0005922
1.5	Leaf	0.19	0.000187522	0.210125	0.000186007
1.5	Limestone	0.33	0.000397346	0.304375	0.000394041
2	Bark	0.248	0.000156165	0.29625	0.000156435
2	Slate	0.316	0.000486402	0.330625	0.000536828
2	Leaf	0.186	0.000173085	0.221375	0.000183583
2	Limestone	0.25	0.000307624	0.268375	0.000298958
2.5	Bark	0.272	0.00015824	0.313625	0.000162938
2.5	Slate	0.336	0.000419188	0.31875	0.000451284
2.5	Leaf	0.184	0.000163644	0.2075	0.000179898
2.5	Limestone	0.174	0.000236209	0.2135	0.000230749
3	Bark	0.266	0.000164674	0.315625	0.000164095
3	Slate	0.278	0.000352848	0.307	0.000371384
3	Leaf	0.188	0.000167135	0.21275	0.00018265
3	Limestone	0.188	0.000220047	0.226375	0.000221955
3.5	Bark	0.264	0.000156545	0.291625	0.000149872
3.5	Slate	0.3	0.000300672	0.286625	0.000312723
3.5	Leaf	0.218	0.000189288	0.22675	0.000203007
3.5	Limestone	0.226	0.00021457	0.249625	0.000229776
4	Bark	0.282	0.000146773	0.3085	0.000140335
4	Slate	0.234	0.000259832	0.241375	0.000266472
4	Leaf	0.21	0.000224034	0.232625	0.000234711
4	Limestone	0.23	0.00020994	0.244875	0.000220948
4.5	Bark	0.262	0.000140615	0.297	0.000139452
4.5	Slate	0.204	0.000222657	0.219875	0.000230334
4.5	Leaf	0.222	0.000246525	0.236	0.000239099
4.5	Limestone	0.192	0.000191784	0.225875	0.000195298
5	Bark	0.262	0.000149567	0.3005	0.000147992
5	Slate	0.184	0.000199388	0.224875	0.00020797
5	Leaf	0.206	0.000233797	0.22575	0.000226211
5	Limestone	0.2	0.000174818	0.214625	0.000171615
5.5	Bark	0.264	0.000145636	0.3025	0.000138752
5.5	Slate	0.176	0.000178572	0.21575	0.000186129
5.5	Leaf	0.184	0.000233431	0.232875	0.00021802
5.5	Limestone	0.192	0.000155042	0.19875	0.000155716
6	Bark	0.294	0.000126069	0.308375	0.000130296
6	Slate	0.18	0.000167004	0.19775	0.000173123
6	Leaf	0.186	0.000224586	0.2495	0.000206486
6	Limestone	0.17	0.000134016	0.204375	0.00013972
6.5	Bark	0.298	0.000134219	0.3185	0.000137749
6.5	Slate	0.198	0.000148091	0.2115	0.000156598
6.5	Leaf	0.234	0.000206669	0.233125	0.000175522
6.5	Limestone	0.194	0.000135542	0.214125	0.0001357
7	Bark	0.25	0.000147187	0.302125	0.00014319
7	Slate	0.198	0.000143699	0.20625	0.000147365
7	Leaf	0.174	0.000190742	0.20825	0.000144693
7	Limestone	0.204	0.000165571	0.220375	0.000159525
7.5	Bark	0.258	0.000159265	0.305375	0.000154729
7.5	Slate	0.196	0.000130781	0.206625	0.000134098
7.5	Leaf	0.194	0.000157377	0.193	0.000130701
7.5	Limestone	0.212	0.000177305	0.227	0.000174396
8	Bark	0.276	0.000175884	0.300375	0.000170725
8	Slate	0.204	0.000127139	0.21275	0.000131341
8	Leaf	0.194	0.000149113	0.185125	0.000133778
8	Limestone	0.216	0.000162273	0.23725	0.000163926
8.5	Bark	0.268	0.000174457	0.30275	0.000166574
8.5	Slate	0.204	0.000119497	0.201375	0.000124672
8.5	Leaf	0.258	0.000165224	0.24975	0.000140743
8.5	Limestone	0.226	0.000134505	0.238625	0.000138748
9	Bark	0.314	0.000142764	0.323875	0.000140945
9	Slate	0.19	0.000110823	0.1995	0.000116219
9	Leaf	0.264	0.000174769	0.22575	0.000138828
9	Limestone	0.23	0.000117455	0.24375	0.000122428
9.5	Bark	0.312	0.000133234	0.329125	0.000132079
9.5	Slate	0.198	0.000108748	0.189	0.000113275
9.5	Leaf	0.198	0.000168473	0.1995	0.000140602
9.5	Limestone	0.236	0.000111644	0.240875	0.000117597
10	Bark	0.296	0.000131347	0.331125	0.000129367
10	Slate	0.208	0.00010563	0.213875	0.000109992
10	Leaf	0.19	0.000172079	0.2	0.000142328
10	Limestone	0.242	0.000113261	0.263	0.000117781
10.5	Bark	0.316	0.000145914	0.338125	0.000144003
10.5	Slate	0.216	0.00010502	0.220625	0.000109885
10.5	Leaf	0.192	0.000168571	0.209875	0.000143655
10.5	Limestone	0.246	0.000110036	0.257875	0.0001148
11	Bark	0.306	0.000152346	0.332125	0.000149396
11	Slate	0.21	0.00010091	0.220125	0.000106683
11	Leaf	0.196	0.00017107	0.2065	0.000142585
11	Limestone	0.264	0.00010465	0.265125	0.000108488
11.5	Bark	0.336	0.000139573	0.349125	0.000141672
11.5	Slate	0.2	9.17692e-05	0.20925	9.42508e-05
11.5	Leaf	0.206	0.000167293	0.20525	0.000137403
11.5	Limestone	0.268	0.000102694	0.267375	0.000107696
12	Bark	0.338	0.000144247	0.35075	0.000149112
12	Slate	0.222	8.86627e-05	0.225625	9.38488e-05
12	Leaf	0.2	0.000160742	0.207625	0.000127214
12	Limestone	0.274	0.000100856	0.275625	0.000104553
12.5	Bark	0.32	0.000156107	0.341125	0.000157373
12.5	Slate	0.228	8.77054e-05	0.233	9.60908e-05
12.5	Leaf	0.208	0.000149705	0.209	0.000116397
12.5	Limestone	0.274	9.6924e-05	0.275375	0.000100194
13	Bark	0.33	0.000158511	0.349375	0.000159167
13	Slate	0.194	8.61747e-05	0.20375	9.24134e-05
13	Leaf	0.21	0.000142375	0.21325	0.000109289
13	Limestone	0.284	9.84408e-05	0.28225	0.000101142
13.5	Bark	0.34	0.000163762	0.3465	0.000163164
13.5	Slate	0.206	8.44456e-05	0.193625	8.91943e-05
13.5	Leaf	0.216	0.000135404	0.2165	0.000111697
13.5	Limestone	0.29	9.48251e-05	0.284125	0.000101695
14	Bark	0.344	0.00015534	0.348	0.00015822
14	Slate	0.18	7.91299e-05	0.188375	8.62392e-05
14	Leaf	0.22	0.000138268	0.2215	0.000119749
14	Limestone	0.296	8.88369e-05	0.293625	9.66874e-05
14.5	Bark	0.348	0.000151891	0.360375	0.000153694
14.5	Slate	0.2	7.57848e-05	0.197625	8.10456e-05
14.5	Leaf	0.222	0.000142905	0.23075	0.000129565
14.5	Limestone	0.276	8.67262e-05	0.28575	9.15341e-05
15	Bark	0.396	0.00015355	0.363125	0.00015224
15	Slate	0.208	6.99708e-05	0.212875	7.40161e-05
15	Leaf	0.226	0.000151181	0.232875	0.000134793
15	Limestone	0.28	8.22975e-05	0.2835	8.85736e-05
15.5	Bark	0.344	0.000143076	0.355625	0.000147496
15.5	Slate	0.21	6.78768e-05	0.209	7.22551e-05
15.5	Leaf	0.226	0.000153763	0.239375	0.000135616
15.5	Limestone	0.286	8.1384e-05	0.288375	8.6607e-05
16	Bark	0.33	0.000148778	0.3485	0.000152433
16	Slate	0.18	6.82415e-05	0.180625	7.18686e-05
16	Leaf	0.232	0.00014828	0.245625	0.000138235
16	Limestone	0.254	8.00635e-05	0.279125	8.20352e-05
16.5	Bark	0.344	0.000154683	0.346625	0.00015412
16.5	Slate	0.194	6.56657e-05	0.174875	6.91827e-05
16.5	Leaf	0.238	0.000148376	0.248	0.000142454
16.5	Limestone	0.262	7.70358e-05	0.29	8.08431e-05
17	Bark	0.342	0.000139893	0.351	0.000140559
17	Slate	0.15	6.79298e-05	0.171625	7.0975e-05
17	Leaf	0.242	0.000153104	0.25375	0.000143673
17	Limestone	0.266	7.68776e-05	0.2845	7.97818e-05
17.5	Bark	0.35	0.00013258	0.382875	0.000132222
17.5	Slate	0.206	7.04743e-05	0.19425	7.29517e-05
17.5	Leaf	0.252	0.000151034	0.26075	0.000139863
17.5	Limestone	0.276	7.41581e-05	0.294625	7.56035e-05
18	Bark	0.356	0.000131316	0.386125	0.000130675
18	Slate	0.174	7.17068e-05	0.186125	7.46776e-05
18	Leaf	0.26	0.000143684	0.267625	0.000137813
18	Limestone	0.286	7.08396e-05	0.291125	7.34687e-05
18.5	Bark	0.366	0.000127554	0.368	0.000131366
18.5	Slate	0.22	7.27151e-05	0.21625	7.72067e-05
18.5	Leaf	0.264	0.000143299	0.267375	0.000137775
18.5	Limestone	0.29	7.03022e-05	0.29325	7.34957e-05
19	Bark	0.378	0.000136013	0.383625	0.00013982
19	Slate	0.23	7.51685e-05	0.2235	8.06293e-05
19	Leaf	0.266	0.000142185	0.281375	0.000137961
19	Limestone	0.334	6.76304e-05	0.305	7.27725e-05
19.5	Bark	0.416	0.000137406	0.407875	0.000139837
19.5	Slate	0.218	7.70105e-05	0.216625	7.98917e-05
19.5	Leaf	0.276	0.000141857	0.27725	0.00013803
19.5	Limestone	0.296	6.47159e-05	0.307125	6.89153e-05
20	Bark	0.42	0.00013466	0.414	0.000137783
20	Slate	0.216	7.5154e-05	0.206875	7.77109e-05
20	Leaf	0.218	0.000138727	0.250125	0.000137377
20	Limestone	0.31	6.25333e-05	0.3195	6.64234e-05
20.5	Bark	0.428	0.000140867	0.422625	0.000140378
20.5	Slate	0.16	7.20458e-05	0.175125	7.52366e-05
20.5	Leaf	0.224	0.000138362	0.243375	0.000142135
20.5	Limestone	0.306	6.24489e-05	0.323	6.65737e-05
21	Bark	0.404	0.000132776	0.4155	0.000133237
21	Slate	0.168	7.00808e-05	0.174	7.26077e-05
21	Leaf	0.222	0.000140995	0.244125	0.000153104
21	Limestone	0.312	6.03057e-05	0.331	6.53369e-05
21.5	Bark	0.414	0.000123517	0.41525	0.000126528
21.5	Slate	0.17	7.0755e-05	0.173	7.19349e-05
21.5	Leaf	0.224	0.000151755	0.243125	0.000165414
21.5	Limestone	0.318	5.71341e-05	0.3425	6.2409e-05
22	Bark	0.414	0.000130559	0.414375	0.00013334
22	Slate	0.166	7.07804e-05	0.171125	7.45427e-05
22	Leaf	0.232	0.000164424	0.23225	0.000172537
22	Limestone	0.324	5.51971e-05	0.33025	6.06676e-05
22.5	Bark	0.42	0.000139007	0.42175	0.000138436
22.5	Slate	0.168	6.86597e-05	0.191	7.32352e-05
22.5	Leaf	0.242	0.000172831	0.230125	0.000171991
22.5	Limestone	0.332	5.33092e-05	0.34175	5.96808e-05
23	Bark	0.426	0.000140817	0.428375	0.00014114
23	Slate	0.17	6.86329e-05	0.191625	7.07544e-05
23	Leaf	0.242	0.000171021	0.234875	0.000169842
23	Limestone	0.34	5.39323e-05	0.3605	5.95896e-05
23.5	Bark	0.434	0.000141649	0.434625	0.000143807
23.5	Slate	0.158	6.75149e-05	0.18625	6.92032e-05
23.5	Leaf	0.234	0.000167291	0.23725	0.000170715
23.5	Limestone	0.348	5.09111e-05	0.3515	5.77497e-05
24	Bark	0.438	0.000139419	0.439875	0.000141119
24	Slate	0.16	6.30843e-05	0.180875	6.6575e-05
24	Leaf	0.234	0.000168558	0.2445	0.00017641
24	Limestone	0.312	5.08594e-05	0.33575	5.55508e-05
24.5	Bark	0.442	0.000139128	0.4445	0.000138822
24.5	Slate	0.132	5.88765e-05	0.17675	6.43136e-05
24.5	Leaf	0.236	0.000175081	0.24525	0.000187117
24.5	Limestone	0.318	4.96862e-05	0.343625	5.49984e-05
25	Bark	0.446	0.000141227	0.451	0.000140437
25	Slate	0.134	5.55689e-05	0.17925	6.08955e-05
25	Leaf	0.24	0.000181826	0.251125	0.000197275
25	Limestone	0.324	4.95516e-05	0.3365	5.4298e-05
25.5	Bark	0.458	0.000135051	0.4575	0.000133824
25.5	Slate	0.136	5.35667e-05	0.18675	5.90705e-05
25.5	Leaf	0.246	0.00019453	0.249	0.000204022
25.5	Limestone	0.328	5.06256e-05	0.33975	5.62205e-05
26	Bark	0.464	0.000130005	0.46275	0.000129661
26	Slate	0.164	5.42556e-05	0.188	5.88278e-05
26	Leaf	0.248	0.00019982	0.248875	0.000204931
26	Limestone	0.336	4.9761e-05	0.34175	5.59503e-05
26.5	Bark	0.476	0.000125968	0.472125	0.000127913
26.5	Slate	0.166	5.49243e-05	0.201875	5.88369e-05
26.5	Leaf	0.25	0.00019736	0.254375	0.000197882
26.5	Limestone	0.34	4.76689e-05	0.345375	5.37847e-05
27	Bark	0.478	0.000132781	0.478875	0.000134182
27	Slate	0.144	5.65255e-05	0.1875	6.10575e-05
27	Leaf	0.25	0.000192292	0.257875	0.000187004
27	Limestone	0.344	4.84116e-05	0.3565	5.4763e-05
27.5	Bark	0.482	0.00013493	0.48225	0.00013706
27.5	Slate	0.148	5.65757e-05	0.184125	6.09309e-05
27.5	Leaf	0.238	0.000180141	0.259875	0.000179285
27.5	Limestone	0.336	4.89815e-05	0.358875	5.58941e-05
28	Bark	0.486	0.000135238	0.486375	0.000137466
28	Slate	0.15	5.71891e-05	0.2	6.12824e-05
28	Leaf	0.244	0.00017108	0.264	0.000174611
28	Limestone	0.344	5.12365e-05	0.3625	5.72698e-05
28.5	Bark	0.492	0.000135612	0.49425	0.000138224
28.5	Slate	0.15	5.61659e-05	0.193125	6.23329e-05
28.5	Leaf	0.256	0.000170073	0.266125	0.000174768
28.5	Limestone	0.348	5.32916e-05	0.36625	5.90287e-05
29	Bark	0.498	0.000138071	0.5005	0.000139306
29	Slate	0.152	5.47398e-05	0.199	6.0266e-05
29	Leaf	0.26	0.00016951	0.27275	0.000177065
29	Limestone	0.356	5.46357e-05	0.3765	5.95333e-05
29.5	Bark	0.51	0.000137246	0.5095	0.000139154
29.5	Slate	0.154	5.31112e-05	0.205	5.77775e-05
29.5	Leaf	0.266	0.000173241	0.274875	0.000179544
29.5	Limestone	0.356	5.40556e-05	0.369625	5.94907e-05
30	Bark	0.514	0.000137392	0.515125	0.000139372
30	Slate	0.158	5.23889e-05	0.204125	5.66976e-05
30	Leaf	0.266	0.000175713	0.274875	0.000179103
30	Limestone	0.366	5.34504e-05	0.359875	5.95183e-05
30.5	Bark	0.52	0.000134762	0.5225	0.000135491
30.5	Slate	0.16	5.37077e-05	0.203875	5.81907e-05
30.5	Leaf	0.268	0.000173442	0.274375	0.000176504
30.5	Limestone	0.37	5.41665e-05	0.370375	5.97442e-05
31	Bark	0.53	0.000130908	0.53375	0.000130137
31	Slate	0.162	5.49599e-05	0.2075	6.02038e-05
31	Leaf	0.274	0.000173442	0.27775	0.000170496
31	Limestone	0.368	5.37214e-05	0.374	6.11455e-05
31.5	Bark	0.55	0.000126873	0.545625	0.000128736
31.5	Slate	0.164	5.79573e-05	0.2105	6.24559e-05
31.5	Leaf	0.276	0.000169817	0.279875	0.00016115
31.5	Limestone	0.364	5.27164e-05	0.39875	6.13362e-05
32	Bark	0.554	0.000125161	0.552625	0.000125287
32	Slate	0.168	6.02864e-05	0.211375	6.49322e-05
32	Leaf	0.274	0.000160391	0.284	0.000148918
32	Limestone	0.37	5.07631e-05	0.39925	6.10286e-05
32.5	Bark	0.56	0.000119461	0.56	0.000118138
32.5	Slate	0.166	6.22001e-05	0.20775	6.61309e-05
32.5	Leaf	0.274	0.000145899	0.284125	0.000134036
32.5	Limestone	0.378	5.03982e-05	0.390125	6.04588e-05
33	Bark	0.574	0.000113928	0.57	0.000114665
33	Slate	0.2	6.29158e-05	0.20875	6.65375e-05
33	Leaf	0.28	0.000132906	0.2745	0.000117713
33	Limestone	0.38	4.94452e-05	0.38625	5.84918e-05
33.5	Bark	0.58	0.000117871	0.572625	0.000118918
33.5	Slate	0.176	6.46166e-05	0.2045	6.90385e-05
33.5	Leaf	0.276	0.000116983	0.275875	0.000101588
33.5	Limestone	0.386	4.77762e-05	0.38975	5.67862e-05
34	Bark	0.574	0.000123283	0.574125	0.000123044
34	Slate	0.178	6.64713e-05	0.21025	7.03128e-05
34	Leaf	0.274	0.000100667	0.279375	8.60472e-05
34	Limestone	0.39	4.55011e-05	0.3915	5.52024e-05
34.5	Bark	0.582	0.000124216	0.579625	0.000123729
34.5	Slate	0.208	6.72296e-05	0.221375	7.19243e-05
34.5	Leaf	0.278	8.45579e-05	0.28125	7.36125e-05
34.5	Limestone	0.39	4.39701e-05	0.396375	5.43272e-05
35	Bark	0.588	0.000124197	0.585625	0.000124273
35	Slate	0.214	6.85417e-05	0.221625	7.31107e-05
35	Leaf	0.28	6.99808e-05	0.284375	6.46338e-05
35	Limestone	0.396	4.42415e-05	0.393875	5.476e-05
35.5	Bark	0.578	0.000123105	0.59	0.000124535
35.5	Slate	0.214	7.03359e-05	0.227125	7.49206e-05
35.5	Leaf	0.284	5.94185e-05	0.28925	6.10866e-05
35.5	Limestone	0.398	4.49495e-05	0.418	5.5509e-05
36	Bark	0.586	0.000123015	0.586125	0.000124245
36	Slate	0.194	7.46074e-05	0.22775	7.83931e-05
36	Leaf	0.292	5.34266e-05	0.293125	6.04938e-05
36	Limestone	0.36	4.52547e-05	0.41775	5.63907e-05
36.5	Bark	0.592	0.000122708	0.594	0.000122816
36.5	Slate	0.196	7.93648e-05	0.22575	8.1767e-05
36.5	Leaf	0.298	5.50294e-05	0.29525	6.21061e-05
36.5	Limestone	0.51	4.56815e-05	0.42925	5.66381e-05
37	Bark	0.6	0.00012039	0.60225	0.000121414
37	Slate	0.2	7.81918e-05	0.226375	8.26853e-05
37	Leaf	0.302	5.74155e-05	0.296	6.34594e-05
37	Limestone	0.366	4.56041e-05	0.407625	5.65903e-05
37.5	Bark	0.606	0.000118683	0.60775	0.000119211
37.5	Slate	0.204	7.8812e-05	0.234875	8.2089e-05
37.5	Leaf	0.306	5.72663e-05	0.306375	6.4172e-05
37.5	Limestone	0.37	4.56221e-05	0.426875	5.71889e-05
38	Bark	0.612	0.000115912	0.6135	0.000116411
38	Slate	0.21	7.60664e-05	0.238875	8.06804e-05
38	Leaf	0.308	5.85254e-05	0.3045	6.40402e-05
38	Limestone	0.374	4.4334e-05	0.430125	5.69123e-05
38.5	Bark	0.618	0.000108191	0.62575	0.000111273
38.5	Slate	0.212	7.40478e-05	0.241125	7.92943e-05
38.5	Leaf	0.312	5.79929e-05	0.296375	6.36447e-05
38.5	Limestone	0.502	4.27617e-05	0.490125	5.67012e-05
39	Bark	0.626	0.000101585	0.626875	0.000105038
39	Slate	0.216	7.29741e-05	0.241625	7.76753e-05
39	Leaf	0.316	5.65929e-05	0.313875	6.29204e-05
39	Limestone	0.396	4.22936e-05	0.4915	5.646e-05
39.5	Bark	0.632	9.81889e-05	0.63325	0.000102002
39.5	Slate	0.218	7.2415e-05	0.244	7.78612e-05
39.5	Leaf	0.32	5.51329e-05	0.31825	6.09171e-05
39.5	Limestone	0.544	4.37716e-05	0.434625	5.73554e-05
40	Bark	0.636	9.82564e-05	0.638375	0.000101623
40	Slate	0.222	7.24385e-05	0.249	7.7678e-05
40	Leaf	0.324	5.35495e-05	0.300125	5.92235e-05
40	Limestone	0.388	4.23024e-05	0.468125	5.71345e-05
40.5	Bark	0.644	9.89572e-05	0.645375	0.000102123
40.5	Slate	0.224	7.46344e-05	0.252625	7.9265e-05
40.5	Leaf	0.326	5.06508e-05	0.304875	5.7416e-05
40.5	Limestone	0.412	4.33463e-05	0.472	5.77249e-05
41	Bark	0.652	9.90978e-05	0.65325	0.000102554
41	Slate	0.228	7.83641e-05	0.25325	8.32749e-05
41	Leaf	0.332	4.80709e-05	0.327375	5.58767e-05
41	Limestone	0.388	4.3382e-05	0.47	5.78522e-05
41.5	Bark	0.662	0.000102297	0.662	0.000105398
41.5	Slate	0.228	8.29071e-05	0.256375	8.77695e-05
41.5	Leaf	0.334	4.59745e-05	0.307125	5.51407e-05
41.5	Limestone	0.392	4.30176e-05	0.432	5.81453e-05
42	Bark	0.674	0.000104775	0.669125	0.00010809
42	Slate	0.228	8.69477e-05	0.25975	9.16782e-05
42	Leaf	0.338	4.40591e-05	0.3345	5.42034e-05
42	Limestone	0.396	4.22342e-05	0.440125	5.88648e-05
42.5	Bark	0.682	0.000105045	0.68	0.00010733
42.5	Slate	0.232	8.92773e-05	0.261125	9.48609e-05
42.5	Leaf	0.032	4.35604e-05	0.318875	5.1958e-05
42.5	Limestone	0.374	4.18149e-05	0.433875	5.92759e-05
43	Bark	0.688	0.00010066	0.685375	0.000104264
43	Slate	0.232	8.98261e-05	0.265	9.6275e-05
43	Leaf	0.026	4.12123e-05	0.32375	4.98533e-05
43	Limestone	0.378	4.20433e-05	0.42425	6.03968e-05
43.5	Bark	0.69	9.95777e-05	0.693875	0.000102556
43.5	Slate	0.234	8.95919e-05	0.2635	9.68757e-05
43.5	Leaf	0.032	4.16698e-05	0.301625	5.08073e-05
43.5	Limestone	0.38	4.40419e-05	0.419375	6.26354e-05
44	Bark	0.698	0.000100244	0.698625	0.000103566
44	Slate	0.236	8.99111e-05	0.265625	9.72649e-05
44	Leaf	0.032	4.12839e-05	0.345625	5.13943e-05
44	Limestone	0.386	4.43897e-05	0.461125	6.41345e-05
44.5	Bark	0.706	0.000100195	0.70825	0.000102404
44.5	Slate	0.24	9.08853e-05	0.263375	9.81849e-05
44.5	Leaf	0.03	4.13235e-05	0.35175	4.91906e-05
44.5	Limestone	0.39	4.41452e-05	0.437375	6.48298e-05
45	Bark	0.716	9.56682e-05	0.716375	9.7664e-05
45	Slate	0.246	9.31474e-05	0.26725	0.000100236
45	Leaf	0.356	4.0707e-05	0.3545	4.80554e-05
45	Limestone	0.488	4.32306e-05	0.455875	6.55568e-05
45.5	Bark	0.722	9.54709e-05	0.722375	9.82602e-05
45.5	Slate	0.244	9.63797e-05	0.276375	0.000103299
45.5	Leaf	0.364	4.03943e-05	0.352875	4.85979e-05
45.5	Limestone	0.396	4.29794e-05	0.429125	6.45534e-05
46	Bark	0.73	9.88114e-05	0.726625	0.000101179
46	Slate	0.248	0.000100448	0.28075	0.000105977
46	Leaf	0.028	3.93955e-05	0.3365	4.79646e-05
46	Limestone	0.402	4.4854e-05	0.430125	6.44846e-05
46.5	Bark	0.736	9.99452e-05	0.73425	0.000101404
46.5	Slate	0.254	0.000102921	0.282125	0.000108051
46.5	Leaf	0.366	3.92945e-05	0.365375	4.64639e-05
46.5	Limestone	0.486	4.4921e-05	0.464625	6.35161e-05
47	Bark	0.758	0.000101098	0.749125	0.000101765
47	Slate	0.26	0.000103072	0.280125	0.000108396
47	Leaf	0.368	3.8552e-05	0.37175	4.44735e-05
47	Limestone	0.48	4.31093e-05	0.45975	6.14408e-05
47.5	Bark	0.75	0.000100793	0.7525	0.000102624
47.5	Slate	0.262	0.000101498	0.284125	0.000106571
47.5	Leaf	0.372	3.61056e-05	0.37375	4.29827e-05
47.5	Limestone	0.482	4.28435e-05	0.460125	6.10453e-05
48	Bark	0.772	0.000101044	0.769625	0.000103098
48	Slate	0.266	9.91332e-05	0.287	0.00010404
48	Leaf	0.362	3.44615e-05	0.370875	4.20515e-05
48	Limestone	0.42	4.32806e-05	0.444625	6.0626e-05
48.5	Bark	0.776	0.000100848	0.775	0.000102472
48.5	Slate	0.25	9.75735e-05	0.29225	0.000101729
48.5	Leaf	0.022	3.27669e-05	0.371125	4.14804e-05
48.5	Limestone	0.424	4.28913e-05	0.471	5.96712e-05
49	Bark	0.632	0.000100958	0.772	0.000102433
49	Slate	0.144	9.60212e-05	0.294875	0.000100563
49	Leaf	0.36	3.22529e-05	0.335875	4.02025e-05
49	Limestone	0.478	4.22319e-05	0.4695	5.86743e-05
49.5	Bark	0.788	9.95959e-05	0.736	0.000101561
49.5	Slate	0.272	9.61653e-05	0.294875	0.000100123
49.5	Leaf	0.388	3.24577e-05	0.34	3.88911e-05
49.5	Limestone	0.428	4.07669e-05	0.463125	5.82811e-05
50	Bark	0.662	9.75088e-05	0.69125	9.96177e-05
50	Slate	0.184	9.64802e-05	0.290125	0.00010026
50	Leaf	0.39	3.30197e-05	0.388125	3.89638e-05
50	Limestone	0.434	4.06247e-05	0.469625	5.74854e-05
50.5	Bark	0.65	9.43617e-05	0.65625	9.70346e-05
50.5	Slate	0.14	9.70176e-05	0.29	0.000100127
50.5	Leaf	0.392	3.2257e-05	0.38975	3.78338e-05
50.5	Limestone	0.436	3.93632e-05	0.455	5.56708e-05
51	Bark	0.66	9.38254e-05	0.66225	9.5909e-05
51	Slate	0.138	9.67777e-05	0.290875	0.00010021
51	Leaf	0.368	3.07059e-05	0.3895	3.69607e-05
51	Limestone	0.476	3.89398e-05	0.471625	5.4309e-05
51.5	Bark	0.664	9.40089e-05	0.667125	9.57281e-05
51.5	Slate	0.154	9.7183e-05	0.293	0.000100766
51.5	Leaf	0.358	2.89864e-05	0.368625	3.60453e-05
51.5	Limestone	0.476	3.75055e-05	0.471125	5.1832e-05
52	Bark	0.668	9.61037e-05	0.669875	9.78665e-05
52	Slate	0.15	9.80369e-05	0.293875	0.000101503
52	Leaf	0.02	2.87185e-05	0.392	3.47483e-05
52	Limestone	0.464	3.66083e-05	0.473875	5.08198e-05
52.5	Bark	0.678	9.78187e-05	0.675875	9.946e-05
52.5	Slate	0.152	0.000101121	0.30175	0.000103855
52.5	Leaf	0.382	2.80781e-05	0.396375	3.46019e-05
52.5	Limestone	0.472	3.85662e-05	0.48575	5.17182e-05
53	Bark	0.69	9.92526e-05	0.69	0.000101358
53	Slate	0.144	0.000105144	0.3015	0.000108462
53	Leaf	0.016	2.8641e-05	0.372375	3.48204e-05
53	Limestone	0.472	3.71266e-05	0.478625	5.00846e-05
53.5	Bark	0.698	0.000102229	0.693875	0.000103793
53.5	Slate	0.138	0.000110825	0.302625	0.000113867
53.5	Leaf	0.386	2.86749e-05	0.39925	3.51878e-05
53.5	Limestone	0.474	3.86796e-05	0.483375	5.05521e-05
54	Bark	0.678	0.00010315	0.691125	0.000104108
54	Slate	0.148	0.000116494	0.311	0.000119655
54	Leaf	0.39	2.83581e-05	0.411	3.51081e-05
54	Limestone	0.468	3.75461e-05	0.4665	4.99807e-05
54.5	Bark	0.682	0.000101583	0.69575	0.000103333
54.5	Slate	0.238	0.00012079	0.313375	0.000123785
54.5	Leaf	0.394	2.76571e-05	0.41625	3.49885e-05
54.5	Limestone	0.466	3.85184e-05	0.47225	4.9771e-05
55	Bark	0.708	0.000101008	0.70825	0.000101897
55	Slate	0.226	0.000120838	0.306	0.000124971
55	Leaf	0.012	2.67379e-05	0.407625	3.50659e-05
55	Limestone	0.464	3.82955e-05	0.467125	4.96139e-05
55.5	Bark	0.714	9.91531e-05	0.695125	0.000100735
55.5	Slate	0.15	0.000119901	0.307	0.000123938
55.5	Leaf	0.01	2.7553e-05	0.407375	3.56729e-05
55.5	Limestone	0.536	3.8379e-05	0.494375	5.04167e-05
56	Bark	0.692	9.40685e-05	0.695875	9.74022e-05
56	Slate	0.162	0.000116496	0.3105	0.000117129
56	Leaf	0.398	2.88429e-05	0.4155	3.66709e-05
56	Limestone	0.46	3.8924e-05	0.479375	5.06854e-05
56.5	Bark	0.694	8.95791e-05	0.707875	9.30852e-05
56.5	Slate	0.152	0.000103933	0.312625	0.000108327
56.5	Leaf	0.404	2.85799e-05	0.420875	3.69371e-05
56.5	Limestone	0.458	3.87139e-05	0.4825	5.0196e-05
57	Bark	0.67	8.7069e-05	0.707875	9.102e-05
57	Slate	0.158	9.40603e-05	0.31325	9.75098e-05
57	Leaf	0.406	2.88116e-05	0.425625	3.65454e-05
57	Limestone	0.526	3.99887e-05	0.492875	5.01129e-05
57.5	Bark	0.676	8.48344e-05	0.713625	8.83845e-05
57.5	Slate	0.16	8.42336e-05	0.314375	8.81211e-05
57.5	Leaf	0.414	2.93039e-05	0.430875	3.64556e-05
57.5	Limestone	0.528	4.10577e-05	0.504625	5.06592e-05
58	Bark	0.726	8.07669e-05	0.725375	8.43597e-05
58	Slate	0.162	7.81125e-05	0.315375	8.2165e-05
58	Leaf	0.418	3.06165e-05	0.4355	3.71e-05
58	Limestone	0.454	4.04935e-05	0.49925	5.20035e-05
58.5	Bark	0.73	7.99265e-05	0.73	8.34726e-05
58.5	Slate	0.154	7.48435e-05	0.3155	7.97028e-05
58.5	Leaf	0.42	2.99385e-05	0.433625	3.75989e-05
58.5	Limestone	0.52	4.41292e-05	0.503125	5.45368e-05
59	Bark	0.736	8.02569e-05	0.741375	8.36399e-05
59	Slate	0.122	7.8241e-05	0.321625	8.18897e-05
59	Leaf	0.422	3.0218e-05	0.439	3.77964e-05
59	Limestone	0.52	4.51207e-05	0.507625	5.51782e-05
59.5	Bark	0.74	7.93477e-05	0.740625	8.31727e-05
59.5	Slate	0.122	8.28469e-05	0.321	8.48048e-05
59.5	Leaf	0.426	3.08484e-05	0.437875	3.7433e-05
59.5	Limestone	0.494	4.66685e-05	0.511	5.65147e-05
60	Bark	0.74	7.97672e-05	0.73475	8.38232e-05
60	Slate	0.122	8.44439e-05	0.32275	8.89437e-05
60	Leaf	0.428	3.12498e-05	0.435125	3.82877e-05
60	Limestone	0.492	4.84844e-05	0.512	5.82236e-05
60.5	Bark	0.692	8.09517e-05	0.747375	8.4534e-05
60.5	Slate	0.122	8.72308e-05	0.328875	9.05684e-05
60.5	Leaf	0.43	3.10159e-05	0.444875	3.8388e-05
60.5	Limestone	0.488	5.04224e-05	0.50125	6.01165e-05
61	Bark	0.782	8.24766e-05	0.759	8.52748e-05
61	Slate	0.122	8.57064e-05	0.33	8.92839e-05
61	Leaf	0.434	3.12136e-05	0.453875	3.83271e-05
61	Limestone	0.532	5.10637e-05	0.50725	6.0011e-05
61.5	Bark	0.802	8.29948e-05	0.777	8.59512e-05
61.5	Slate	0.124	8.18238e-05	0.333375	8.63788e-05
61.5	Leaf	0.436	3.28453e-05	0.461375	3.92019e-05
61.5	Limestone	0.504	5.17458e-05	0.505625	6.05399e-05
62	Bark	0.796	8.30179e-05	0.784375	8.60868e-05
62	Slate	0.138	7.88129e-05	0.334125	8.30253e-05
62	Leaf	0.438	3.33856e-05	0.460625	4.0159e-05
62	Limestone	0.504	5.21306e-05	0.5035	5.90618e-05
62.5	Bark	0.8	8.29593e-05	0.78325	8.5633e-05
62.5	Slate	0.142	7.58123e-05	0.337625	8.03397e-05
62.5	Leaf	0.442	3.3899e-05	0.4625	4.12912e-05
62.5	Limestone	0.504	5.32575e-05	0.5055	6.02862e-05
63	Bark	0.806	7.95944e-05	0.79575	8.37223e-05
63	Slate	0.142	7.38472e-05	0.339	7.89509e-05
63	Leaf	0.444	3.47645e-05	0.4615	4.17571e-05
63	Limestone	0.476	5.0518e-05	0.505625	5.77837e-05
63.5	Bark	0.82	7.76971e-05	0.8005	8.13703e-05
63.5	Slate	0.14	7.51856e-05	0.340125	7.91575e-05
63.5	Leaf	0.446	3.54446e-05	0.494	4.19848e-05
63.5	Limestone	0.498	5.1992e-05	0.503875	5.75813e-05
64	Bark	0.822	7.89234e-05	0.787625	8.26569e-05
64	Slate	0.142	7.65941e-05	0.341375	8.05898e-05
64	Leaf	0.45	3.64747e-05	0.47025	4.35697e-05
64	Limestone	0.498	5.23937e-05	0.507125	5.91216e-05
64.5	Bark	0.83	8.12862e-05	0.79175	8.47942e-05
64.5	Slate	0.142	7.81149e-05	0.344625	8.19077e-05
64.5	Leaf	0.926	3.75891e-05	0.499875	4.48654e-05
64.5	Limestone	0.49	5.15046e-05	0.503375	5.7073e-05
65	Bark	0.836	8.21463e-05	0.798375	8.54395e-05
65	Slate	0.14	8.00234e-05	0.350375	8.39853e-05
65	Leaf	0.454	3.8838e-05	0.532375	4.62098e-05
65	Limestone	0.49	5.37191e-05	0.497125	5.83566e-05
65.5	Bark	0.84	8.32977e-05	0.79025	8.62589e-05
65.5	Slate	0.146	8.27504e-05	0.353625	8.62091e-05
65.5	Leaf	0.934	4.10759e-05	0.5075	4.77859e-05
65.5	Limestone	0.496	5.60622e-05	0.501625	6.10742e-05
66	Bark	0.842	8.559e-05	0.78725	8.74902e-05
66	Slate	0.146	8.61411e-05	0.354875	8.87753e-05
66	Leaf	0.938	4.28838e-05	0.53975	4.9727e-05
66	Limestone	0.49	5.78291e-05	0.504875	6.30801e-05
66.5	Bark	0.846	8.61199e-05	0.788	8.89233e-05
66.5	Slate	0.144	8.80937e-05	0.3585	9.05801e-05
66.5	Leaf	0.942	4.41276e-05	0.54475	5.12604e-05
66.5	Limestone	0.492	5.97494e-05	0.50825	6.41877e-05
67	Bark	0.854	8.80971e-05	0.791125	9.00962e-05
67	Slate	0.148	8.76252e-05	0.35975	9.06977e-05
67	Leaf	0.946	4.65702e-05	0.548	5.43784e-05
67	Limestone	0.502	6.07924e-05	0.517375	6.55088e-05
67.5	Bark	0.858	8.86738e-05	0.78925	9.01984e-05
67.5	Slate	0.15	8.72421e-05	0.364375	8.96569e-05
67.5	Leaf	0.948	4.89184e-05	0.54975	5.60847e-05
67.5	Limestone	0.502	6.22357e-05	0.515	6.57237e-05
68	Bark	0.796	8.66338e-05	0.78175	8.85216e-05
68	Slate	0.142	8.7762e-05	0.361875	9.00513e-05
68	Leaf	0.954	5.09557e-05	0.55825	5.74859e-05
68	Limestone	0.504	6.59979e-05	0.51025	6.9078e-05
68.5	Bark	0.796	8.66769e-05	0.775875	8.87734e-05
68.5	Slate	0.14	8.87421e-05	0.362125	9.15359e-05
68.5	Leaf	0.956	5.35946e-05	0.58775	6.02463e-05
68.5	Limestone	0.544	6.98919e-05	0.526125	7.22137e-05
69	Bark	0.8	8.90837e-05	0.6635	9.07925e-05
69	Slate	0.14	9.02428e-05	0.364375	9.3015e-05
69	Leaf	0.958	5.53325e-05	0.531875	6.23528e-05
69	Limestone	0.444	7.29581e-05	0.523	7.57582e-05
69.5	Bark	0.8	8.87471e-05	0.636125	8.99367e-05
69.5	Slate	0.14	9.19755e-05	0.369	9.38801e-05
69.5	Leaf	0.964	5.73625e-05	0.533	6.47201e-05
69.5	Limestone	0.55	7.60869e-05	0.515125	7.7681e-05
70	Bark	0.876	8.41426e-05	0.816625	8.55807e-05
70	Slate	0.142	9.26073e-05	0.38925	9.48697e-05
70	Leaf	0.96	5.94022e-05	0.549	6.6888e-05
70	Limestone	0.52	7.89416e-05	0.531625	8.08762e-05
