# Supplementary material for: Acoustic shadows help gleaning bats find prey, but may be defeated by prey acoustic camouflage on rough surfaces
Source: eLife. 2015 Sep 1;4:e07404. doi: 10.7554/eLife.07404 (PMC4550812; doi:10.7554/eLife.07404)
Supplement: Figure 6—source data 2. — DOI: http://dx.doi.org/10.7554/eLife.07404.012 [file elife07404s004.xls]

## Sheet: dur
	Bark	Slate	Leaf	Limestone
-70	0.82	0.12	0.494	0.59
-69.5	0.694	0.098	0.206	0.416
-69	0.744	0.074	0.202	0.414
-68.5	0.738	0.102	0.208	0.33
-68	0.728	0.066	0.206	0.328
-67.5	0.668	0.066	0.204	0.326
-67	0.72	0.064	0.202	0.324
-66.5	0.706	0.054	0.216	0.272
-66	0.754	0.054	0.198	0.32
-65.5	0.75	0.054	0.192	0.438
-65	0.746	0.05	0.19	0.332
-64.5	0.74	0.048	0.19	0.224
-64	0.728	0.054	0.184	0.228
-63.5	0.724	0.092	0.184	0.282
-63	0.72	0.052	0.182	0.326
-62.5	0.716	0.056	0.328	0.324
-62	0.718	0.048	0.33	0.322
-61.5	0.672	0.046	0.326	0.32
-61	0.71	0.044	0.312	0.418
-60.5	0.704	0.042	0.318	0.416
-60	0.758	0.042	0.308	0.414
-59.5	0.694	0.048	0.296	0.412
-59	0.646	0.044	0.292	0.41
-58.5	0.64	0.046	0.288	0.344
-58	0.676	0.044	0.286	0.342
-57.5	0.626	0.032	0.278	0.338
-57	0.624	0.034	0.274	0.332
-56.5	0.618	0.032	0.28	0.328
-56	0.612	0.02	0.28	0.326
-55.5	0.608	0.02	0.276	0.324
-55	0.638	0.022	0.306	0.41
-54.5	0.634	0.034	0.292	0.32
-54	0.592	0.044	0.298	0.316
-53.5	0.562	0.046	0.294	0.314
-53	0.594	0.052	0.292	0.312
-52.5	0.592	0.05	0.29	0.31
-52	0.588	0.228	0.288	0.464
-51.5	0.648	0.226	0.284	0.46
-51	0.642	0.046	0.282	0.458
-50.5	0.636	0.216	0.284	0.302
-50	0.722	0.218	0.282	0.29
-49.5	0.716	0.216	0.278	0.314
-49	0.71	0.246	0.274	0.344
-48.5	0.704	0.246	0.27	0.342
-48	0.604	0.212	0.268	0.34
-47.5	0.6	0.212	0.264	0.264
-47	0.778	0.21	0.262	0.262
-46.5	0.772	0.208	0.264	0.264
-46	0.776	0.204	0.262	0.32
-45.5	0.77	0.204	0.254	0.358
-45	0.762	0.202	0.256	0.354
-44.5	0.754	0.2	0.256	0.278
-44	0.746	0.196	0.262	0.266
-43.5	0.74	0.224	0.268	0.244
-43	0.732	0.222	0.264	0.258
-42.5	0.71	0.22	0.264	0.288
-42	0.704	0.218	0.608	0.352
-41.5	0.698	0.216	0.604	0.348
-41	0.69	0.212	0.598	0.346
-40.5	0.634	0.208	0.596	0.302
-40	0.624	0.19	0.598	0.254
-39.5	0.684	0.188	0.58	0.252
-39	0.68	0.184	0.574	0.228
-38.5	0.672	0.182	0.558	0.254
-38	0.664	0.178	0.554	0.252
-37.5	0.654	0.18	0.548	0.312
-37	0.646	0.178	0.54	0.308
-36.5	0.64	0.178	0.536	0.302
-36	0.632	0.176	0.23	0.336
-35.5	0.628	0.17	0.522	0.3
-35	0.618	0.176	0.518	0.296
-34.5	0.612	0.168	0.518	0.324
-34	0.606	0.17	0.544	0.32
-33.5	0.598	0.168	0.23	0.316
-33	0.592	0.162	0.5	0.312
-32.5	0.594	0.162	0.53	0.302
-32	0.58	0.16	0.26	0.294
-31.5	0.564	0.158	0.258	0.29
-31	0.556	0.156	0.258	0.308
-30.5	0.554	0.164	0.256	0.296
-30	0.534	0.158	0.248	0.292
-29.5	0.528	0.158	0.246	0.264
-29	0.52	0.276	0.48	0.27
-28.5	0.508	0.154	0.242	0.266
-28	0.498	0.132	0.248	0.258
-27.5	0.494	0.134	0.246	0.26
-27	0.498	0.132	0.464	0.258
-26.5	0.5	0.13	0.462	0.31
-26	0.474	0.128	0.446	0.304
-25.5	0.462	0.126	0.438	0.296
-25	0.458	0.122	0.232	0.33
-24.5	0.448	0.228	0.234	0.32
-24	0.44	0.224	0.24	0.314
-23.5	0.428	0.224	0.214	0.31
-23	0.42	0.222	0.212	0.302
-22.5	0.424	0.216	0.222	0.274
-22	0.416	0.18	0.292	0.28
-21.5	0.412	0.206	0.2	0.282
-21	0.4	0.208	0.222	0.276
-20.5	0.392	0.23	0.232	0.266
-20	0.384	0.266	0.228	0.258
-19.5	0.384	0.216	0.184	0.248
-19	0.374	0.254	0.196	0.244
-18.5	0.366	0.198	0.196	0.238
-18	0.356	0.194	0.228	0.23
-17.5	0.358	0.192	0.226	0.282
-17	0.354	0.188	0.3	0.276
-16.5	0.336	0.194	0.186	0.272
-16	0.33	0.15	0.274	0.21
-15.5	0.32	0.216	0.272	0.244
-15	0.318	0.21	0.268	0.242
-14.5	0.312	0.212	0.204	0.236
-14	0.306	0.234	0.27	0.236
-13.5	0.302	0.194	0.27	0.232
-13	0.3	0.224	0.252	0.232
-12.5	0.292	0.196	0.252	0.218
-12	0.276	0.18	0.252	0.212
-11.5	0.274	0.198	0.246	0.204
-11	0.274	0.198	0.24	0.19
-10.5	0.264	0.14	0.236	0.162
-10	0.26	0.142	0.236	0.16
-9.5	0.258	0.19	0.228	0.156
-9	0.248	0.2	0.23	0.164
-8.5	0.25	0.238	0.236	0.172
-8	0.238	0.256	0.236	0.236
-7.5	0.234	0.272	0.234	0.28
-7	0.272	0.268	0.234	0.262
-6.5	0.27	0.278	0.234	0.178
-6	0.27	0.274	0.242	0.132
-5.5	0.232	0.39	0.246	0.132
-5	0.23	0.396	0.248	0.146
-4.5	0.232	0.402	0.26	0.162
-4	0.23	0.28	0.24	0.152
-3.5	0.242	0.27	0.24	0.152
-3	0.218	0.338	0.244	0.156
-2.5	0.236	0.368	0.216	0.228
-2	0.252	0.386	0.192	0.336
-1.5	0.33	0.386	0.19	0.338
-1	0.244	0.386	0.188	0.282
-0.5	0.244	0.4	0.188	0.16
0	0.242	0.402	0.188	0.14
0.5	0.242	0.39	0.18	0.158
1	0.252	0.492	0.188	0.29
1.5	0.232	0.404	0.19	0.33
2	0.248	0.316	0.186	0.25
2.5	0.272	0.336	0.184	0.174
3	0.266	0.278	0.188	0.188
3.5	0.264	0.3	0.218	0.226
4	0.282	0.234	0.21	0.23
4.5	0.262	0.204	0.222	0.192
5	0.262	0.184	0.206	0.2
5.5	0.264	0.176	0.184	0.192
6	0.294	0.18	0.186	0.17
6.5	0.298	0.198	0.234	0.194
7	0.25	0.198	0.174	0.204
7.5	0.258	0.196	0.194	0.212
8	0.276	0.204	0.194	0.216
8.5	0.268	0.204	0.258	0.226
9	0.314	0.19	0.264	0.23
9.5	0.312	0.198	0.198	0.236
10	0.296	0.208	0.19	0.242
10.5	0.316	0.216	0.192	0.246
11	0.306	0.21	0.196	0.264
11.5	0.336	0.2	0.206	0.268
12	0.338	0.222	0.2	0.274
12.5	0.32	0.228	0.208	0.274
13	0.33	0.194	0.21	0.284
13.5	0.34	0.206	0.216	0.29
14	0.344	0.18	0.22	0.296
14.5	0.348	0.2	0.222	0.276
15	0.396	0.208	0.226	0.28
15.5	0.344	0.21	0.226	0.286
16	0.33	0.18	0.232	0.254
16.5	0.344	0.194	0.238	0.262
17	0.342	0.15	0.242	0.266
17.5	0.35	0.206	0.252	0.276
18	0.356	0.174	0.26	0.286
18.5	0.366	0.22	0.264	0.29
19	0.378	0.23	0.266	0.334
19.5	0.416	0.218	0.276	0.296
20	0.42	0.216	0.218	0.31
20.5	0.428	0.16	0.224	0.306
21	0.404	0.168	0.222	0.312
21.5	0.414	0.17	0.224	0.318
22	0.414	0.166	0.232	0.324
22.5	0.42	0.168	0.242	0.332
23	0.426	0.17	0.242	0.34
23.5	0.434	0.158	0.234	0.348
24	0.438	0.16	0.234	0.312
24.5	0.442	0.132	0.236	0.318
25	0.446	0.134	0.24	0.324
25.5	0.458	0.136	0.246	0.328
26	0.464	0.164	0.248	0.336
26.5	0.476	0.166	0.25	0.34
27	0.478	0.144	0.25	0.344
27.5	0.482	0.148	0.238	0.336
28	0.486	0.15	0.244	0.344
28.5	0.492	0.15	0.256	0.348
29	0.498	0.152	0.26	0.356
29.5	0.51	0.154	0.266	0.356
30	0.514	0.158	0.266	0.366
30.5	0.52	0.16	0.268	0.37
31	0.53	0.162	0.274	0.368
31.5	0.55	0.164	0.276	0.364
32	0.554	0.168	0.274	0.37
32.5	0.56	0.166	0.274	0.378
33	0.574	0.2	0.28	0.38
33.5	0.58	0.176	0.276	0.386
34	0.574	0.178	0.274	0.39
34.5	0.582	0.208	0.278	0.39
35	0.588	0.214	0.28	0.396
35.5	0.578	0.214	0.284	0.398
36	0.586	0.194	0.292	0.36
36.5	0.592	0.196	0.298	0.51
37	0.6	0.2	0.302	0.366
37.5	0.606	0.204	0.306	0.37
38	0.612	0.21	0.308	0.374
38.5	0.618	0.212	0.312	0.502
39	0.626	0.216	0.316	0.396
39.5	0.632	0.218	0.32	0.544
40	0.636	0.222	0.324	0.388
40.5	0.644	0.224	0.326	0.412
41	0.652	0.228	0.332	0.388
41.5	0.662	0.228	0.334	0.392
42	0.674	0.228	0.338	0.396
42.5	0.682	0.232	0.032	0.374
43	0.688	0.232	0.026	0.378
43.5	0.69	0.234	0.032	0.38
44	0.698	0.236	0.032	0.386
44.5	0.706	0.24	0.03	0.39
45	0.716	0.246	0.356	0.488
45.5	0.722	0.244	0.364	0.396
46	0.73	0.248	0.028	0.402
46.5	0.736	0.254	0.366	0.486
47	0.758	0.26	0.368	0.48
47.5	0.75	0.262	0.372	0.482
48	0.772	0.266	0.362	0.42
48.5	0.776	0.25	0.022	0.424
49	0.632	0.144	0.36	0.478
49.5	0.788	0.272	0.388	0.428
50	0.662	0.184	0.39	0.434
50.5	0.65	0.14	0.392	0.436
51	0.66	0.138	0.368	0.476
51.5	0.664	0.154	0.358	0.476
52	0.668	0.15	0.02	0.464
52.5	0.678	0.152	0.382	0.472
53	0.69	0.144	0.016	0.472
53.5	0.698	0.138	0.386	0.474
54	0.678	0.148	0.39	0.468
54.5	0.682	0.238	0.394	0.466
55	0.708	0.226	0.012	0.464
55.5	0.714	0.15	0.01	0.536
56	0.692	0.162	0.398	0.46
56.5	0.694	0.152	0.404	0.458
57	0.67	0.158	0.406	0.526
57.5	0.676	0.16	0.414	0.528
58	0.726	0.162	0.418	0.454
58.5	0.73	0.154	0.42	0.52
59	0.736	0.122	0.422	0.52
59.5	0.74	0.122	0.426	0.494
60	0.74	0.122	0.428	0.492
60.5	0.692	0.122	0.43	0.488
61	0.782	0.122	0.434	0.532
61.5	0.802	0.124	0.436	0.504
62	0.796	0.138	0.438	0.504
62.5	0.8	0.142	0.442	0.504
63	0.806	0.142	0.444	0.476
63.5	0.82	0.14	0.446	0.498
64	0.822	0.142	0.45	0.498
64.5	0.83	0.142	0.926	0.49
65	0.836	0.14	0.454	0.49
65.5	0.84	0.146	0.934	0.496
66	0.842	0.146	0.938	0.49
66.5	0.846	0.144	0.942	0.492
67	0.854	0.148	0.946	0.502
67.5	0.858	0.15	0.948	0.502
68	0.796	0.142	0.954	0.504
68.5	0.796	0.14	0.956	0.544
69	0.8	0.14	0.958	0.444
69.5	0.8	0.14	0.964	0.55
70	0.876	0.142	0.96	0.52

## Sheet: rms
	Bark	Slate	Leaf	Limestone
-70	7.63891e-05	2.86364e-05	2.88019e-05	6.73461e-05
-69.5	7.66243e-05	2.96237e-05	2.86172e-05	6.66762e-05
-69	7.5058e-05	2.90953e-05	2.81475e-05	6.5944e-05
-68.5	7.06678e-05	2.9106e-05	2.67846e-05	6.39935e-05
-68	6.71904e-05	2.87924e-05	2.60336e-05	5.93763e-05
-67.5	6.61763e-05	2.8983e-05	2.63794e-05	5.39757e-05
-67	6.59448e-05	2.91785e-05	2.6552e-05	5.15859e-05
-66.5	6.79797e-05	2.90421e-05	2.69527e-05	5.28107e-05
-66	6.81864e-05	2.82996e-05	2.74411e-05	5.72744e-05
-65.5	7.05284e-05	2.79646e-05	2.71777e-05	5.99222e-05
-65	7.50695e-05	2.75035e-05	2.70715e-05	5.85874e-05
-64.5	7.58317e-05	2.65989e-05	2.74945e-05	5.76771e-05
-64	7.72655e-05	2.56879e-05	2.82971e-05	5.64526e-05
-63.5	7.80903e-05	2.57176e-05	2.72746e-05	5.56524e-05
-63	7.83431e-05	2.48103e-05	2.82525e-05	5.32649e-05
-62.5	7.83099e-05	2.61075e-05	3.12054e-05	5.05576e-05
-62	7.89911e-05	2.63733e-05	3.14534e-05	4.82409e-05
-61.5	8.04276e-05	2.58938e-05	3.01927e-05	4.56443e-05
-61	8.38186e-05	2.4501e-05	3.11703e-05	4.51875e-05
-60.5	8.58144e-05	2.28778e-05	3.21566e-05	4.62258e-05
-60	8.73565e-05	2.33839e-05	3.24311e-05	4.66908e-05
-59.5	8.93278e-05	2.4105e-05	3.15938e-05	4.56625e-05
-59	9.14082e-05	2.48201e-05	3.1635e-05	4.62471e-05
-58.5	9.25424e-05	2.50486e-05	3.23614e-05	4.61935e-05
-58	9.38349e-05	2.51385e-05	3.26025e-05	4.66021e-05
-57.5	9.48631e-05	2.53378e-05	3.44959e-05	4.56403e-05
-57	9.44608e-05	2.59734e-05	3.54466e-05	4.72699e-05
-56.5	9.39212e-05	2.59992e-05	3.55488e-05	4.50802e-05
-56	9.3277e-05	2.5534e-05	3.60955e-05	4.55081e-05
-55.5	9.36847e-05	2.4988e-05	3.72513e-05	4.32531e-05
-55	9.58617e-05	2.49452e-05	3.75735e-05	4.34098e-05
-54.5	9.93921e-05	2.54787e-05	3.92013e-05	4.43942e-05
-54	0.000101303	2.64161e-05	4.08059e-05	4.51894e-05
-53.5	0.000100424	2.71553e-05	4.22383e-05	4.45165e-05
-53	0.000101295	2.79274e-05	4.36928e-05	4.38392e-05
-52.5	0.00010204	2.84507e-05	4.52807e-05	4.1759e-05
-52	0.000102968	2.83267e-05	4.62475e-05	4.17252e-05
-51.5	0.000103336	2.82467e-05	4.87465e-05	4.18851e-05
-51	0.000102832	2.78707e-05	5.06794e-05	4.27236e-05
-50.5	0.000101175	2.84601e-05	5.31212e-05	4.25323e-05
-50	9.91708e-05	2.85891e-05	5.55889e-05	4.34637e-05
-49.5	9.77842e-05	2.82005e-05	5.8191e-05	4.40684e-05
-49	9.75549e-05	2.92309e-05	5.92308e-05	4.6764e-05
-48.5	9.90638e-05	2.80161e-05	6.05774e-05	4.76065e-05
-48	9.94673e-05	2.88007e-05	6.18051e-05	4.70827e-05
-47.5	9.87051e-05	2.84524e-05	6.44652e-05	4.60071e-05
-47	9.83308e-05	2.84568e-05	6.68614e-05	4.62844e-05
-46.5	9.74842e-05	2.70524e-05	6.9925e-05	4.67854e-05
-46	9.52797e-05	2.60445e-05	7.34468e-05	4.74841e-05
-45.5	9.54259e-05	2.56422e-05	7.55764e-05	4.74174e-05
-45	9.68093e-05	2.52423e-05	8.04594e-05	4.66106e-05
-44.5	9.77969e-05	2.47772e-05	8.64791e-05	4.62053e-05
-44	9.75149e-05	2.36398e-05	8.97171e-05	4.54367e-05
-43.5	9.68105e-05	2.47085e-05	9.53128e-05	4.30908e-05
-43	9.6658e-05	2.51883e-05	9.99029e-05	4.22636e-05
-42.5	9.52576e-05	2.52559e-05	0.000103937	4.06954e-05
-42	9.49447e-05	2.59015e-05	0.000108909	4.03767e-05
-41.5	9.70952e-05	2.7216e-05	0.000112289	3.9913e-05
-41	9.94672e-05	2.76822e-05	0.000116866	3.96524e-05
-40.5	0.000102937	2.709e-05	0.000120009	4.08998e-05
-40	0.000105935	2.62616e-05	0.000124327	3.94063e-05
-39.5	0.000106684	2.58386e-05	0.000129362	4.20915e-05
-39	0.000107393	2.46825e-05	0.000134434	4.45214e-05
-38.5	0.000105937	2.32735e-05	0.000141797	4.56996e-05
-38	0.000105573	2.3985e-05	0.000147764	4.59867e-05
-37.5	0.000106211	2.57052e-05	0.000158538	4.86984e-05
-37	0.000105709	2.78021e-05	0.000166316	4.98451e-05
-36.5	0.000108653	3.04527e-05	0.000171661	4.85397e-05
-36	0.000107117	3.36388e-05	0.000174836	4.9042e-05
-35.5	0.000105327	3.55695e-05	0.000174981	5.20471e-05
-35	0.000108487	3.75338e-05	0.000171412	4.95867e-05
-34.5	0.000109557	3.72912e-05	0.000165029	4.9895e-05
-34	0.000114334	3.8123e-05	0.000158883	4.89605e-05
-33.5	0.000118964	3.99932e-05	0.000157482	4.75061e-05
-33	0.000115819	4.15495e-05	0.000157616	4.84389e-05
-32.5	0.000119264	4.38451e-05	0.000156029	5.00776e-05
-32	0.000123598	4.66106e-05	0.000154525	5.01004e-05
-31.5	0.000129291	4.77e-05	0.000155245	5.25252e-05
-31	0.000130498	5.01084e-05	0.000163932	5.46535e-05
-30.5	0.000130958	5.01378e-05	0.000175604	5.68733e-05
-30	0.0001235	5.08575e-05	0.000184714	5.90462e-05
-29.5	0.000121375	5.16399e-05	0.000202058	6.02061e-05
-29	0.000124911	5.50694e-05	0.000217112	6.10537e-05
-28.5	0.000121554	5.68557e-05	0.000231916	6.23764e-05
-28	0.000114466	5.88773e-05	0.000256005	6.21226e-05
-27.5	0.000113325	6.07409e-05	0.000284165	6.31373e-05
-27	0.000119198	6.18668e-05	0.000301965	6.47405e-05
-26.5	0.000132561	6.39291e-05	0.000310854	7.09674e-05
-26	0.000142604	6.39271e-05	0.000296038	7.57695e-05
-25.5	0.000149382	6.59345e-05	0.000271936	8.09422e-05
-25	0.000148376	6.95846e-05	0.00024821	8.80287e-05
-24.5	0.000144793	7.54614e-05	0.000224571	9.34081e-05
-24	0.000136598	8.44802e-05	0.000202016	0.000100582
-23.5	0.000135163	9.41045e-05	0.000200442	0.000105148
-23	0.000130831	0.000104092	0.000207349	0.000107673
-22.5	0.000124857	0.000113092	0.000201175	0.000104781
-22	0.000126457	0.000121666	0.000196009	0.000103423
-21.5	0.000129193	0.000128642	0.000201919	0.000105516
-21	0.000120834	0.000132125	0.000203394	0.000112793
-20.5	0.000107095	0.000133342	0.000187218	0.000116902
-20	0.000107161	0.000133207	0.000163512	0.000120926
-19.5	0.000109179	0.000129192	0.000150843	0.000125233
-19	0.00012576	0.000122646	0.000152125	0.000128992
-18.5	0.000142128	0.000116493	0.000168771	0.000125756
-18	0.000147848	0.000110705	0.000157103	0.000130024
-17.5	0.000152585	0.000106765	0.00017021	0.000133751
-17	0.000168787	0.000104876	0.000202927	0.000132977
-16.5	0.000180388	0.000105818	0.000192204	0.000130859
-16	0.000186218	0.000107529	0.000205015	0.000130331
-15.5	0.000176272	0.000109535	0.000202815	0.00012752
-15	0.000171182	0.000110816	0.000188082	0.000128195
-14.5	0.000197793	0.000110232	0.000179773	0.00014723
-14	0.000170091	0.000104289	0.00019331	0.000171678
-13.5	0.000152255	9.65693e-05	0.000194375	0.000188992
-13	0.000163899	9.42754e-05	0.000181219	0.000200474
-12.5	0.000167243	9.14739e-05	0.000180036	0.000201339
-12	0.000146851	9.30362e-05	0.000159864	0.000209817
-11.5	0.000165566	9.30083e-05	0.000213638	0.000236395
-11	0.000155379	0.000103986	0.000200316	0.000280189
-10.5	0.000120498	0.000115729	0.000180087	0.000246474
-10	0.000100334	0.00013579	0.000166433	0.000211464
-9.5	0.000138013	0.000159977	0.000182472	0.000242656
-9	0.000139972	0.000192034	0.000201171	0.000265489
-8.5	0.000165952	0.000230865	0.000202152	0.000286369
-8	0.00015142	0.000279703	0.000283013	0.000317438
-7.5	0.00015239	0.000338409	0.000253872	0.000293987
-7	0.000164807	0.00039669	0.000182673	0.000295641
-6.5	0.000153827	0.000459457	0.000224857	0.000278809
-6	0.000136382	0.000509889	0.000237268	0.0002002
-5.5	0.000131704	0.000536547	0.000233453	0.000242975
-5	0.000171621	0.000530082	0.000253	0.000237933
-4.5	0.000157591	0.000538877	0.000272516	0.000209303
-4	0.000142635	0.000546586	0.000216508	0.000225466
-3.5	0.000145808	0.000562549	0.000201322	0.000232478
-3	0.000159897	0.000587246	0.000214242	0.000212455
-2.5	0.000134923	0.000601496	0.000216827	0.000262179
-2	0.000125813	0.000614542	0.000215657	0.00044132
-1.5	0.000152904	0.00063075	0.000201468	0.000488877
-1	0.000152474	0.000641677	0.000177572	0.00035933
-0.5	0.000124832	0.000646742	0.00016407	0.000263237
0	0.00011766	0.000634126	0.00016432	0.000273281
0.5	0.000117796	0.000625361	0.000178936	0.000383487
1	0.00012945	0.00060708	0.000188337	0.00046323
1.5	0.000161477	0.000561608	0.000187522	0.000397346
2	0.000156165	0.000486402	0.000173085	0.000307624
2.5	0.00015824	0.000419188	0.000163644	0.000236209
3	0.000164674	0.000352848	0.000167135	0.000220047
3.5	0.000156545	0.000300672	0.000189288	0.00021457
4	0.000146773	0.000259832	0.000224034	0.00020994
4.5	0.000140615	0.000222657	0.000246525	0.000191784
5	0.000149567	0.000199388	0.000233797	0.000174818
5.5	0.000145636	0.000178572	0.000233431	0.000155042
6	0.000126069	0.000167004	0.000224586	0.000134016
6.5	0.000134219	0.000148091	0.000206669	0.000135542
7	0.000147187	0.000143699	0.000190742	0.000165571
7.5	0.000159265	0.000130781	0.000157377	0.000177305
8	0.000175884	0.000127139	0.000149113	0.000162273
8.5	0.000174457	0.000119497	0.000165224	0.000134505
9	0.000142764	0.000110823	0.000174769	0.000117455
9.5	0.000133234	0.000108748	0.000168473	0.000111644
10	0.000131347	0.00010563	0.000172079	0.000113261
10.5	0.000145914	0.00010502	0.000168571	0.000110036
11	0.000152346	0.00010091	0.00017107	0.00010465
11.5	0.000139573	9.17692e-05	0.000167293	0.000102694
12	0.000144247	8.86627e-05	0.000160742	0.000100856
12.5	0.000156107	8.77054e-05	0.000149705	9.6924e-05
13	0.000158511	8.61747e-05	0.000142375	9.84408e-05
13.5	0.000163762	8.44456e-05	0.000135404	9.48251e-05
14	0.00015534	7.91299e-05	0.000138268	8.88369e-05
14.5	0.000151891	7.57848e-05	0.000142905	8.67262e-05
15	0.00015355	6.99708e-05	0.000151181	8.22975e-05
15.5	0.000143076	6.78768e-05	0.000153763	8.1384e-05
16	0.000148778	6.82415e-05	0.00014828	8.00635e-05
16.5	0.000154683	6.56657e-05	0.000148376	7.70358e-05
17	0.000139893	6.79298e-05	0.000153104	7.68776e-05
17.5	0.00013258	7.04743e-05	0.000151034	7.41581e-05
18	0.000131316	7.17068e-05	0.000143684	7.08396e-05
18.5	0.000127554	7.27151e-05	0.000143299	7.03022e-05
19	0.000136013	7.51685e-05	0.000142185	6.76304e-05
19.5	0.000137406	7.70105e-05	0.000141857	6.47159e-05
20	0.00013466	7.5154e-05	0.000138727	6.25333e-05
20.5	0.000140867	7.20458e-05	0.000138362	6.24489e-05
21	0.000132776	7.00808e-05	0.000140995	6.03057e-05
21.5	0.000123517	7.0755e-05	0.000151755	5.71341e-05
22	0.000130559	7.07804e-05	0.000164424	5.51971e-05
22.5	0.000139007	6.86597e-05	0.000172831	5.33092e-05
23	0.000140817	6.86329e-05	0.000171021	5.39323e-05
23.5	0.000141649	6.75149e-05	0.000167291	5.09111e-05
24	0.000139419	6.30843e-05	0.000168558	5.08594e-05
24.5	0.000139128	5.88765e-05	0.000175081	4.96862e-05
25	0.000141227	5.55689e-05	0.000181826	4.95516e-05
25.5	0.000135051	5.35667e-05	0.00019453	5.06256e-05
26	0.000130005	5.42556e-05	0.00019982	4.9761e-05
26.5	0.000125968	5.49243e-05	0.00019736	4.76689e-05
27	0.000132781	5.65255e-05	0.000192292	4.84116e-05
27.5	0.00013493	5.65757e-05	0.000180141	4.89815e-05
28	0.000135238	5.71891e-05	0.00017108	5.12365e-05
28.5	0.000135612	5.61659e-05	0.000170073	5.32916e-05
29	0.000138071	5.47398e-05	0.00016951	5.46357e-05
29.5	0.000137246	5.31112e-05	0.000173241	5.40556e-05
30	0.000137392	5.23889e-05	0.000175713	5.34504e-05
30.5	0.000134762	5.37077e-05	0.000173442	5.41665e-05
31	0.000130908	5.49599e-05	0.000173442	5.37214e-05
31.5	0.000126873	5.79573e-05	0.000169817	5.27164e-05
32	0.000125161	6.02864e-05	0.000160391	5.07631e-05
32.5	0.000119461	6.22001e-05	0.000145899	5.03982e-05
33	0.000113928	6.29158e-05	0.000132906	4.94452e-05
33.5	0.000117871	6.46166e-05	0.000116983	4.77762e-05
34	0.000123283	6.64713e-05	0.000100667	4.55011e-05
34.5	0.000124216	6.72296e-05	8.45579e-05	4.39701e-05
35	0.000124197	6.85417e-05	6.99808e-05	4.42415e-05
35.5	0.000123105	7.03359e-05	5.94185e-05	4.49495e-05
36	0.000123015	7.46074e-05	5.34266e-05	4.52547e-05
36.5	0.000122708	7.93648e-05	5.50294e-05	4.56815e-05
37	0.00012039	7.81918e-05	5.74155e-05	4.56041e-05
37.5	0.000118683	7.8812e-05	5.72663e-05	4.56221e-05
38	0.000115912	7.60664e-05	5.85254e-05	4.4334e-05
38.5	0.000108191	7.40478e-05	5.79929e-05	4.27617e-05
39	0.000101585	7.29741e-05	5.65929e-05	4.22936e-05
39.5	9.81889e-05	7.2415e-05	5.51329e-05	4.37716e-05
40	9.82564e-05	7.24385e-05	5.35495e-05	4.23024e-05
40.5	9.89572e-05	7.46344e-05	5.06508e-05	4.33463e-05
41	9.90978e-05	7.83641e-05	4.80709e-05	4.3382e-05
41.5	0.000102297	8.29071e-05	4.59745e-05	4.30176e-05
42	0.000104775	8.69477e-05	4.40591e-05	4.22342e-05
42.5	0.000105045	8.92773e-05	4.35604e-05	4.18149e-05
43	0.00010066	8.98261e-05	4.12123e-05	4.20433e-05
43.5	9.95777e-05	8.95919e-05	4.16698e-05	4.40419e-05
44	0.000100244	8.99111e-05	4.12839e-05	4.43897e-05
44.5	0.000100195	9.08853e-05	4.13235e-05	4.41452e-05
45	9.56682e-05	9.31474e-05	4.0707e-05	4.32306e-05
45.5	9.54709e-05	9.63797e-05	4.03943e-05	4.29794e-05
46	9.88114e-05	0.000100448	3.93955e-05	4.4854e-05
46.5	9.99452e-05	0.000102921	3.92945e-05	4.4921e-05
47	0.000101098	0.000103072	3.8552e-05	4.31093e-05
47.5	0.000100793	0.000101498	3.61056e-05	4.28435e-05
48	0.000101044	9.91332e-05	3.44615e-05	4.32806e-05
48.5	0.000100848	9.75735e-05	3.27669e-05	4.28913e-05
49	0.000100958	9.60212e-05	3.22529e-05	4.22319e-05
49.5	9.95959e-05	9.61653e-05	3.24577e-05	4.07669e-05
50	9.75088e-05	9.64802e-05	3.30197e-05	4.06247e-05
50.5	9.43617e-05	9.70176e-05	3.2257e-05	3.93632e-05
51	9.38254e-05	9.67777e-05	3.07059e-05	3.89398e-05
51.5	9.40089e-05	9.7183e-05	2.89864e-05	3.75055e-05
52	9.61037e-05	9.80369e-05	2.87185e-05	3.66083e-05
52.5	9.78187e-05	0.000101121	2.80781e-05	3.85662e-05
53	9.92526e-05	0.000105144	2.8641e-05	3.71266e-05
53.5	0.000102229	0.000110825	2.86749e-05	3.86796e-05
54	0.00010315	0.000116494	2.83581e-05	3.75461e-05
54.5	0.000101583	0.00012079	2.76571e-05	3.85184e-05
55	0.000101008	0.000120838	2.67379e-05	3.82955e-05
55.5	9.91531e-05	0.000119901	2.7553e-05	3.8379e-05
56	9.40685e-05	0.000116496	2.88429e-05	3.8924e-05
56.5	8.95791e-05	0.000103933	2.85799e-05	3.87139e-05
57	8.7069e-05	9.40603e-05	2.88116e-05	3.99887e-05
57.5	8.48344e-05	8.42336e-05	2.93039e-05	4.10577e-05
58	8.07669e-05	7.81125e-05	3.06165e-05	4.04935e-05
58.5	7.99265e-05	7.48435e-05	2.99385e-05	4.41292e-05
59	8.02569e-05	7.8241e-05	3.0218e-05	4.51207e-05
59.5	7.93477e-05	8.28469e-05	3.08484e-05	4.66685e-05
60	7.97672e-05	8.44439e-05	3.12498e-05	4.84844e-05
60.5	8.09517e-05	8.72308e-05	3.10159e-05	5.04224e-05
61	8.24766e-05	8.57064e-05	3.12136e-05	5.10637e-05
61.5	8.29948e-05	8.18238e-05	3.28453e-05	5.17458e-05
62	8.30179e-05	7.88129e-05	3.33856e-05	5.21306e-05
62.5	8.29593e-05	7.58123e-05	3.3899e-05	5.32575e-05
63	7.95944e-05	7.38472e-05	3.47645e-05	5.0518e-05
63.5	7.76971e-05	7.51856e-05	3.54446e-05	5.1992e-05
64	7.89234e-05	7.65941e-05	3.64747e-05	5.23937e-05
64.5	8.12862e-05	7.81149e-05	3.75891e-05	5.15046e-05
65	8.21463e-05	8.00234e-05	3.8838e-05	5.37191e-05
65.5	8.32977e-05	8.27504e-05	4.10759e-05	5.60622e-05
66	8.559e-05	8.61411e-05	4.28838e-05	5.78291e-05
66.5	8.61199e-05	8.80937e-05	4.41276e-05	5.97494e-05
67	8.80971e-05	8.76252e-05	4.65702e-05	6.07924e-05
67.5	8.86738e-05	8.72421e-05	4.89184e-05	6.22357e-05
68	8.66338e-05	8.7762e-05	5.09557e-05	6.59979e-05
68.5	8.66769e-05	8.87421e-05	5.35946e-05	6.98919e-05
69	8.90837e-05	9.02428e-05	5.53325e-05	7.29581e-05
69.5	8.87471e-05	9.19755e-05	5.73625e-05	7.60869e-05
70	8.41426e-05	9.26073e-05	5.94022e-05	7.89416e-05

## Sheet: durMOTH
	Bark	Slate	Leaf	Limestone
-70	0.765375	0.39825	0.521	0.542375
-69.5	0.664375	0.364375	0.219875	0.517375
-69	0.674125	0.344375	0.221	0.51825
-68.5	0.705875	0.35025	0.224875	0.434625
-68	0.713875	0.33725	0.22725	0.43425
-67.5	0.720375	0.325125	0.222	0.431375
-67	0.7215	0.32025	0.2185	0.429125
-66.5	0.72675	0.31675	0.218625	0.427125
-66	0.724	0.317125	0.2195	0.426875
-65.5	0.72675	0.308625	0.2155	0.429375
-65	0.725	0.306875	0.216375	0.42525
-64.5	0.720625	0.302375	0.211125	0.41725
-64	0.714	0.301625	0.2095	0.423
-63.5	0.704	0.3115	0.1885	0.41675
-63	0.69875	0.322	0.149875	0.4155
-62.5	0.689875	0.301375	0.27625	0.415875
-62	0.683875	0.293125	0.33425	0.4165
-61.5	0.68575	0.294	0.33625	0.417
-61	0.6945	0.294375	0.3355	0.421
-60.5	0.689	0.29375	0.341125	0.426375
-60	0.6805	0.29025	0.338375	0.4195
-59.5	0.6735	0.27825	0.337125	0.418875
-59	0.642625	0.28475	0.33525	0.420375
-58.5	0.63375	0.289375	0.326625	0.418375
-58	0.629625	0.28625	0.322375	0.41375
-57.5	0.6205	0.284125	0.32125	0.40725
-57	0.6165	0.286375	0.31425	0.406375
-56.5	0.611625	0.282375	0.313625	0.415125
-56	0.59325	0.280125	0.320125	0.404875
-55.5	0.60175	0.28325	0.318375	0.404625
-55	0.596625	0.283375	0.31625	0.402875
-54.5	0.624	0.279	0.315625	0.406
-54	0.606	0.275	0.3125	0.40875
-53.5	0.591	0.2745	0.312625	0.394625
-53	0.5915	0.272125	0.31275	0.418375
-52.5	0.602125	0.273	0.308125	0.39175
-52	0.616875	0.271625	0.306875	0.4235
-51.5	0.637625	0.2665	0.307	0.42275
-51	0.6525	0.2685	0.30325	0.41075
-50.5	0.6685	0.26275	0.311375	0.386
-50	0.66425	0.257875	0.3095	0.385
-49.5	0.66975	0.25525	0.306875	0.3815
-49	0.662375	0.25975	0.30475	0.373
-48.5	0.687	0.25825	0.29975	0.374375
-48	0.688625	0.256875	0.296375	0.385125
-47.5	0.693	0.257625	0.323625	0.3825
-47	0.7735	0.252125	0.332375	0.399625
-46.5	0.770125	0.252375	0.356375	0.381875
-46	0.7695	0.251625	0.2855	0.365
-45.5	0.763875	0.247375	0.276	0.3585
-45	0.756125	0.249	0.27725	0.356625
-44.5	0.74775	0.237125	0.280375	0.354625
-44	0.72375	0.245875	0.2775	0.37075
-43.5	0.71625	0.24475	0.277625	0.34675
-43	0.70025	0.242125	0.3595	0.343625
-42.5	0.705125	0.226625	0.548875	0.343375
-42	0.704875	0.23375	0.588625	0.339
-41.5	0.690875	0.24	0.601875	0.3385
-41	0.666	0.237125	0.597625	0.33525
-40.5	0.667	0.223	0.59175	0.328875
-40	0.685875	0.217125	0.589625	0.33225
-39.5	0.68425	0.207875	0.5795	0.321375
-39	0.676875	0.203375	0.570875	0.316875
-38.5	0.670375	0.201	0.562625	0.303125
-38	0.661875	0.209375	0.555	0.298375
-37.5	0.64875	0.195875	0.54575	0.32325
-37	0.640375	0.195875	0.54125	0.315625
-36.5	0.6285	0.196375	0.535125	0.31825
-36	0.631375	0.195625	0.528125	0.33575
-35.5	0.625625	0.197375	0.525875	0.327
-35	0.618125	0.188375	0.520125	0.32075
-34.5	0.610375	0.189125	0.51575	0.328875
-34	0.60325	0.18975	0.49475	0.326625
-33.5	0.59625	0.19075	0.45125	0.32175
-33	0.588875	0.199875	0.4885	0.31825
-32.5	0.58225	0.189	0.4935	0.307375
-32	0.5715	0.192	0.31675	0.304
-31.5	0.56625	0.191125	0.282125	0.308625
-31	0.55475	0.179	0.262375	0.301
-30.5	0.552125	0.17825	0.27275	0.285375
-30	0.545375	0.180875	0.327125	0.2755
-29.5	0.532875	0.244375	0.397625	0.272875
-29	0.524125	0.246625	0.351375	0.271125
-28.5	0.521375	0.180375	0.26475	0.269625
-28	0.509875	0.178375	0.312125	0.269375
-27.5	0.496125	0.162875	0.3625	0.27
-27	0.4875	0.171875	0.383	0.292125
-26.5	0.479875	0.18525	0.311375	0.310375
-26	0.4725	0.15275	0.3545	0.30475
-25.5	0.465625	0.1485	0.285	0.301875
-25	0.464	0.153875	0.2535	0.315125
-24.5	0.451625	0.228875	0.287375	0.3165
-24	0.439875	0.227	0.235125	0.313875
-23.5	0.434	0.226875	0.226375	0.2925
-23	0.43475	0.225375	0.216375	0.293
-22.5	0.441875	0.223625	0.219875	0.270875
-22	0.4305	0.217875	0.229875	0.28425
-21.5	0.421	0.2155	0.233375	0.283875
-21	0.4115	0.227625	0.235625	0.27625
-20.5	0.4085	0.234375	0.23325	0.2685
-20	0.400125	0.25075	0.231625	0.26225
-19.5	0.394125	0.235875	0.252	0.2575
-19	0.39125	0.235625	0.20625	0.25025
-18.5	0.385125	0.212625	0.245375	0.246375
-18	0.3775	0.2115	0.269625	0.23675
-17.5	0.373625	0.205875	0.29675	0.285
-17	0.369875	0.2065	0.23975	0.28125
-16.5	0.360875	0.2105	0.259875	0.276875
-16	0.351625	0.1945	0.287	0.24525
-15.5	0.349875	0.21125	0.276125	0.255625
-15	0.348875	0.2195	0.24475	0.25475
-14.5	0.348	0.22875	0.26475	0.249875
-14	0.338375	0.24825	0.30425	0.248125
-13.5	0.33275	0.222875	0.29	0.2495
-13	0.333625	0.223125	0.282	0.2465
-12.5	0.32975	0.219	0.279	0.233875
-12	0.322875	0.209125	0.278	0.228625
-11.5	0.316375	0.21825	0.268875	0.22175
-11	0.312875	0.214	0.26625	0.212375
-10.5	0.308375	0.17125	0.262375	0.1975
-10	0.307875	0.200125	0.2595	0.2235
-9.5	0.301125	0.216375	0.26375	0.224875
-9	0.3015	0.230125	0.26625	0.22525
-8.5	0.291625	0.273875	0.26025	0.2685
-8	0.288	0.2765	0.261375	0.2885
-7.5	0.28	0.27875	0.259375	0.301
-7	0.316125	0.288375	0.2565	0.301125
-6.5	0.31825	0.308375	0.254875	0.285375
-6	0.30825	0.331	0.259375	0.2435
-5.5	0.283	0.345625	0.26875	0.183375
-5	0.280625	0.358	0.27	0.17675
-4.5	0.28125	0.31775	0.252375	0.179
-4	0.27875	0.301	0.257875	0.18125
-3.5	0.285	0.289375	0.2745	0.185625
-3	0.274125	0.2955	0.277	0.195
-2.5	0.281875	0.315	0.2685	0.214375
-2	0.297	0.322875	0.2345	0.218125
-1.5	0.343375	0.328375	0.214125	0.242375
-1	0.300625	0.3275	0.216	0.219875
-0.5	0.29075	0.330625	0.214875	0.203
0	0.292125	0.34075	0.209625	0.19175
0.5	0.2855	0.343875	0.202625	0.215875
1	0.3005	0.344375	0.208375	0.26425
1.5	0.2955	0.331875	0.210125	0.304375
2	0.29625	0.330625	0.221375	0.268375
2.5	0.313625	0.31875	0.2075	0.2135
3	0.315625	0.307	0.21275	0.226375
3.5	0.291625	0.286625	0.22675	0.249625
4	0.3085	0.241375	0.232625	0.244875
4.5	0.297	0.219875	0.236	0.225875
5	0.3005	0.224875	0.22575	0.214625
5.5	0.3025	0.21575	0.232875	0.19875
6	0.308375	0.19775	0.2495	0.204375
6.5	0.3185	0.2115	0.233125	0.214125
7	0.302125	0.20625	0.20825	0.220375
7.5	0.305375	0.206625	0.193	0.227
8	0.300375	0.21275	0.185125	0.23725
8.5	0.30275	0.201375	0.24975	0.238625
9	0.323875	0.1995	0.22575	0.24375
9.5	0.329125	0.189	0.1995	0.240875
10	0.331125	0.213875	0.2	0.263
10.5	0.338125	0.220625	0.209875	0.257875
11	0.332125	0.220125	0.2065	0.265125
11.5	0.349125	0.20925	0.20525	0.267375
12	0.35075	0.225625	0.207625	0.275625
12.5	0.341125	0.233	0.209	0.275375
13	0.349375	0.20375	0.21325	0.28225
13.5	0.3465	0.193625	0.2165	0.284125
14	0.348	0.188375	0.2215	0.293625
14.5	0.360375	0.197625	0.23075	0.28575
15	0.363125	0.212875	0.232875	0.2835
15.5	0.355625	0.209	0.239375	0.288375
16	0.3485	0.180625	0.245625	0.279125
16.5	0.346625	0.174875	0.248	0.29
17	0.351	0.171625	0.25375	0.2845
17.5	0.382875	0.19425	0.26075	0.294625
18	0.386125	0.186125	0.267625	0.291125
18.5	0.368	0.21625	0.267375	0.29325
19	0.383625	0.2235	0.281375	0.305
19.5	0.407875	0.216625	0.27725	0.307125
20	0.414	0.206875	0.250125	0.3195
20.5	0.422625	0.175125	0.243375	0.323
21	0.4155	0.174	0.244125	0.331
21.5	0.41525	0.173	0.243125	0.3425
22	0.414375	0.171125	0.23225	0.33025
22.5	0.42175	0.191	0.230125	0.34175
23	0.428375	0.191625	0.234875	0.3605
23.5	0.434625	0.18625	0.23725	0.3515
24	0.439875	0.180875	0.2445	0.33575
24.5	0.4445	0.17675	0.24525	0.343625
25	0.451	0.17925	0.251125	0.3365
25.5	0.4575	0.18675	0.249	0.33975
26	0.46275	0.188	0.248875	0.34175
26.5	0.472125	0.201875	0.254375	0.345375
27	0.478875	0.1875	0.257875	0.3565
27.5	0.48225	0.184125	0.259875	0.358875
28	0.486375	0.2	0.264	0.3625
28.5	0.49425	0.193125	0.266125	0.36625
29	0.5005	0.199	0.27275	0.3765
29.5	0.5095	0.205	0.274875	0.369625
30	0.515125	0.204125	0.274875	0.359875
30.5	0.5225	0.203875	0.274375	0.370375
31	0.53375	0.2075	0.27775	0.374
31.5	0.545625	0.2105	0.279875	0.39875
32	0.552625	0.211375	0.284	0.39925
32.5	0.56	0.20775	0.284125	0.390125
33	0.57	0.20875	0.2745	0.38625
33.5	0.572625	0.2045	0.275875	0.38975
34	0.574125	0.21025	0.279375	0.3915
34.5	0.579625	0.221375	0.28125	0.396375
35	0.585625	0.221625	0.284375	0.393875
35.5	0.59	0.227125	0.28925	0.418
36	0.586125	0.22775	0.293125	0.41775
36.5	0.594	0.22575	0.29525	0.42925
37	0.60225	0.226375	0.296	0.407625
37.5	0.60775	0.234875	0.306375	0.426875
38	0.6135	0.238875	0.3045	0.430125
38.5	0.62575	0.241125	0.296375	0.490125
39	0.626875	0.241625	0.313875	0.4915
39.5	0.63325	0.244	0.31825	0.434625
40	0.638375	0.249	0.300125	0.468125
40.5	0.645375	0.252625	0.304875	0.472
41	0.65325	0.25325	0.327375	0.47
41.5	0.662	0.256375	0.307125	0.432
42	0.669125	0.25975	0.3345	0.440125
42.5	0.68	0.261125	0.318875	0.433875
43	0.685375	0.265	0.32375	0.42425
43.5	0.693875	0.2635	0.301625	0.419375
44	0.698625	0.265625	0.345625	0.461125
44.5	0.70825	0.263375	0.35175	0.437375
45	0.716375	0.26725	0.3545	0.455875
45.5	0.722375	0.276375	0.352875	0.429125
46	0.726625	0.28075	0.3365	0.430125
46.5	0.73425	0.282125	0.365375	0.464625
47	0.749125	0.280125	0.37175	0.45975
47.5	0.7525	0.284125	0.37375	0.460125
48	0.769625	0.287	0.370875	0.444625
48.5	0.775	0.29225	0.371125	0.471
49	0.772	0.294875	0.335875	0.4695
49.5	0.736	0.294875	0.34	0.463125
50	0.69125	0.290125	0.388125	0.469625
50.5	0.65625	0.29	0.38975	0.455
51	0.66225	0.290875	0.3895	0.471625
51.5	0.667125	0.293	0.368625	0.471125
52	0.669875	0.293875	0.392	0.473875
52.5	0.675875	0.30175	0.396375	0.48575
53	0.69	0.3015	0.372375	0.478625
53.5	0.693875	0.302625	0.39925	0.483375
54	0.691125	0.311	0.411	0.4665
54.5	0.69575	0.313375	0.41625	0.47225
55	0.70825	0.306	0.407625	0.467125
55.5	0.695125	0.307	0.407375	0.494375
56	0.695875	0.3105	0.4155	0.479375
56.5	0.707875	0.312625	0.420875	0.4825
57	0.707875	0.31325	0.425625	0.492875
57.5	0.713625	0.314375	0.430875	0.504625
58	0.725375	0.315375	0.4355	0.49925
58.5	0.73	0.3155	0.433625	0.503125
59	0.741375	0.321625	0.439	0.507625
59.5	0.740625	0.321	0.437875	0.511
60	0.73475	0.32275	0.435125	0.512
60.5	0.747375	0.328875	0.444875	0.50125
61	0.759	0.33	0.453875	0.50725
61.5	0.777	0.333375	0.461375	0.505625
62	0.784375	0.334125	0.460625	0.5035
62.5	0.78325	0.337625	0.4625	0.5055
63	0.79575	0.339	0.4615	0.505625
63.5	0.8005	0.340125	0.494	0.503875
64	0.787625	0.341375	0.47025	0.507125
64.5	0.79175	0.344625	0.499875	0.503375
65	0.798375	0.350375	0.532375	0.497125
65.5	0.79025	0.353625	0.5075	0.501625
66	0.78725	0.354875	0.53975	0.504875
66.5	0.788	0.3585	0.54475	0.50825
67	0.791125	0.35975	0.548	0.517375
67.5	0.78925	0.364375	0.54975	0.515
68	0.78175	0.361875	0.55825	0.51025
68.5	0.775875	0.362125	0.58775	0.526125
69	0.6635	0.364375	0.531875	0.523
69.5	0.636125	0.369	0.533	0.515125
70	0.816625	0.38925	0.549	0.531625

## Sheet: rmsMOTh
	Bark	Slate	Leaf	Limestone
-70	7.61559e-05	4.33907e-05	4.25221e-05	7.73707e-05
-69.5	7.57469e-05	4.40524e-05	4.25126e-05	7.58627e-05
-69	7.41018e-05	4.42268e-05	4.32866e-05	7.51072e-05
-68.5	7.061e-05	4.39859e-05	4.25857e-05	7.48843e-05
-68	6.75858e-05	4.37006e-05	4.14343e-05	7.31259e-05
-67.5	6.62781e-05	4.36213e-05	4.11397e-05	6.94441e-05
-67	6.64636e-05	4.35609e-05	4.1961e-05	6.70134e-05
-66.5	6.73149e-05	4.34658e-05	4.11449e-05	6.85727e-05
-66	6.86912e-05	4.35839e-05	4.06861e-05	7.15145e-05
-65.5	7.07691e-05	4.37317e-05	4.05169e-05	7.46245e-05
-65	7.35149e-05	4.33919e-05	3.99437e-05	7.40564e-05
-64.5	7.56525e-05	4.26642e-05	4.01142e-05	7.29943e-05
-64	7.70824e-05	4.17606e-05	4.06872e-05	7.13448e-05
-63.5	7.8106e-05	4.18227e-05	4.02794e-05	7.04444e-05
-63	7.85101e-05	4.18713e-05	4.02797e-05	6.87581e-05
-62.5	7.91862e-05	4.22734e-05	4.21308e-05	6.69612e-05
-62	8.05474e-05	4.17327e-05	4.2696e-05	6.4784e-05
-61.5	8.27323e-05	4.08681e-05	4.22597e-05	6.32521e-05
-61	8.52009e-05	4.00733e-05	4.26724e-05	6.3555e-05
-60.5	8.69198e-05	3.95011e-05	4.25392e-05	6.44496e-05
-60	8.86842e-05	3.9889e-05	4.29656e-05	6.52661e-05
-59.5	9.01076e-05	3.98143e-05	4.31262e-05	6.4732e-05
-59	9.20752e-05	4.0122e-05	4.30935e-05	6.54054e-05
-58.5	9.37049e-05	4.05301e-05	4.34948e-05	6.54452e-05
-58	9.57189e-05	4.03885e-05	4.39752e-05	6.51973e-05
-57.5	9.59613e-05	4.04336e-05	4.48779e-05	6.35605e-05
-57	9.51154e-05	4.03327e-05	4.58369e-05	6.32472e-05
-56.5	9.45523e-05	4.00629e-05	4.72013e-05	6.12216e-05
-56	9.4023e-05	3.99006e-05	4.7921e-05	6.04412e-05
-55.5	9.47858e-05	3.97025e-05	4.8372e-05	5.8735e-05
-55	9.71677e-05	3.99255e-05	4.8398e-05	5.81587e-05
-54.5	9.97693e-05	4.04142e-05	4.86842e-05	5.9193e-05
-54	0.00010101	4.11486e-05	4.99486e-05	5.94264e-05
-53.5	0.000100451	4.18448e-05	5.10477e-05	5.84596e-05
-53	0.000100348	4.24257e-05	5.13604e-05	5.741e-05
-52.5	0.000101378	4.25131e-05	5.19603e-05	5.59154e-05
-52	0.00010159	4.23392e-05	5.35022e-05	5.5515e-05
-51.5	0.000101172	4.17557e-05	5.58856e-05	5.6031e-05
-51	9.99211e-05	4.17327e-05	5.77874e-05	5.649e-05
-50.5	9.85446e-05	4.14312e-05	5.85756e-05	5.65815e-05
-50	9.70401e-05	4.14106e-05	6.01335e-05	5.72702e-05
-49.5	9.65024e-05	4.16634e-05	6.23798e-05	5.73482e-05
-49	9.67368e-05	4.23388e-05	6.43632e-05	5.9466e-05
-48.5	9.83179e-05	4.23351e-05	6.57273e-05	6.02542e-05
-48	9.9177e-05	4.1859e-05	6.75319e-05	6.08617e-05
-47.5	9.94624e-05	4.15005e-05	6.91691e-05	6.04509e-05
-47	9.9157e-05	4.12471e-05	7.04236e-05	6.05198e-05
-46.5	9.86355e-05	4.06829e-05	7.23178e-05	6.02898e-05
-46	9.75693e-05	3.98377e-05	7.49538e-05	6.08995e-05
-45.5	9.74991e-05	3.97096e-05	7.68829e-05	6.11773e-05
-45	9.96611e-05	3.95776e-05	7.88949e-05	5.98915e-05
-44.5	0.000101378	4.0411e-05	8.17359e-05	5.93929e-05
-44	0.000101365	4.00152e-05	8.48757e-05	5.83085e-05
-43.5	9.98577e-05	4.09822e-05	8.83168e-05	5.59539e-05
-43	9.92992e-05	4.23924e-05	9.13849e-05	5.54111e-05
-42.5	9.98837e-05	4.31774e-05	9.43185e-05	5.39975e-05
-42	9.98543e-05	4.47534e-05	9.77281e-05	5.22197e-05
-41.5	0.000100572	4.65958e-05	9.9878e-05	5.17491e-05
-41	0.000102595	4.83233e-05	0.000102462	5.14534e-05
-40.5	0.000105598	4.75075e-05	0.000102967	5.15784e-05
-40	0.000108238	4.66875e-05	0.00010353	5.12158e-05
-39.5	0.000109549	4.46588e-05	0.00010457	5.27522e-05
-39	0.000108933	4.17425e-05	0.000105637	5.46226e-05
-38.5	0.000108733	4.00527e-05	0.000108497	5.48856e-05
-38	0.000108879	3.95948e-05	0.000116117	5.5414e-05
-37.5	0.000109419	4.05679e-05	0.000121709	5.84464e-05
-37	0.000111793	4.22457e-05	0.000125801	5.99807e-05
-36.5	0.000112085	4.50148e-05	0.000131512	5.94657e-05
-36	0.000106942	4.79448e-05	0.00013622	6.0541e-05
-35.5	0.000107298	4.94199e-05	0.000137047	6.32071e-05
-35	0.000107463	5.02417e-05	0.000140952	6.09871e-05
-34.5	0.000110244	4.94663e-05	0.000140835	5.9565e-05
-34	0.000113552	4.90935e-05	0.000142341	5.72442e-05
-33.5	0.00011819	4.99443e-05	0.000144192	5.50752e-05
-33	0.000122754	5.08021e-05	0.000149033	5.51425e-05
-32.5	0.000123873	5.27438e-05	0.000151888	5.54527e-05
-32	0.000126947	5.47908e-05	0.000155194	5.49192e-05
-31.5	0.000130906	5.58029e-05	0.000160351	5.7575e-05
-31	0.000131921	5.70419e-05	0.000172907	5.86211e-05
-30.5	0.00012958	5.7722e-05	0.00018157	6.00911e-05
-30	0.00012541	5.73797e-05	0.000190105	6.15087e-05
-29.5	0.000122563	5.83429e-05	0.000201318	6.1189e-05
-29	0.000121063	5.99847e-05	0.000207869	6.04446e-05
-28.5	0.00012085	6.24198e-05	0.000215683	6.33686e-05
-28	0.00011552	6.14381e-05	0.000237604	6.47035e-05
-27.5	0.000116766	6.63542e-05	0.000266539	6.55114e-05
-27	0.000122766	6.76044e-05	0.000290522	6.77565e-05
-26.5	0.000132362	6.67008e-05	0.000305353	7.24812e-05
-26	0.000142594	6.67206e-05	0.000302333	7.75743e-05
-25.5	0.000148367	7.05627e-05	0.000284851	8.3521e-05
-25	0.000149812	7.48317e-05	0.000258343	8.9694e-05
-24.5	0.000144394	7.97912e-05	0.00022808	9.62199e-05
-24	0.000140784	8.79316e-05	0.000193076	0.0001031
-23.5	0.000137943	9.78468e-05	0.000179335	0.00010803
-23	0.000131549	0.000107429	0.000183282	0.00010826
-22.5	0.000127722	0.00011529	0.000180466	0.000106361
-22	0.000127798	0.000124303	0.000182155	0.000106687
-21.5	0.000129902	0.000132407	0.000190923	0.000107753
-21	0.000123732	0.000132397	0.000195931	0.000112316
-20.5	0.000115355	0.00013577	0.000180784	0.00011824
-20	0.000115035	0.000136671	0.000161249	0.000122105
-19.5	0.000114697	0.000129582	0.000152991	0.000125903
-19	0.000125666	0.000125258	0.000162959	0.000129652
-18.5	0.000136499	0.000119836	0.000183274	0.000129388
-18	0.000142817	0.000112906	0.000177424	0.000132989
-17.5	0.000146	0.000108286	0.000189611	0.0001372
-17	0.000155311	0.00010697	0.000212809	0.000136003
-16.5	0.000161327	0.000107796	0.000200102	0.00013556
-16	0.000165987	0.000111286	0.000213764	0.000134654
-15.5	0.000157313	0.000113579	0.000209285	0.000131719
-15	0.000156804	0.000114084	0.000197372	0.000133395
-14.5	0.000177028	0.000112138	0.000192788	0.000149143
-14	0.000155966	0.000108432	0.000208597	0.000173408
-13.5	0.000146489	0.000103765	0.000206043	0.000196071
-13	0.000156573	9.66564e-05	0.000195339	0.000207183
-12.5	0.000158869	9.4491e-05	0.000187713	0.00020883
-12	0.000146288	9.5891e-05	0.000168346	0.000214336
-11.5	0.000157796	0.000102099	0.000220194	0.000236397
-11	0.000148771	0.000115912	0.000190459	0.000280598
-10.5	0.000123884	0.000124181	0.000179716	0.00026017
-10	0.000109499	0.000145091	0.000175782	0.000235255
-9.5	0.000136914	0.000170734	0.000185679	0.000258736
-9	0.000144581	0.000203148	0.000198031	0.000271497
-8.5	0.000162478	0.000242567	0.00022074	0.000279412
-8	0.000145052	0.000291749	0.000292454	0.000292141
-7.5	0.000147148	0.000353763	0.000236206	0.000268064
-7	0.00016227	0.000428572	0.00018146	0.000290111
-6.5	0.000153218	0.000504502	0.000225993	0.000296287
-6	0.000132591	0.000540066	0.000239801	0.000211783
-5.5	0.000139672	0.000519558	0.00024977	0.000239464
-5	0.000166661	0.000462477	0.000273965	0.000238978
-4.5	0.000155413	0.000426749	0.000272061	0.000209834
-4	0.000140712	0.000413333	0.00021097	0.000231977
-3.5	0.000146297	0.000414359	0.000203492	0.000239383
-3	0.000155124	0.000433198	0.000209921	0.000211369
-2.5	0.000131714	0.000457406	0.00021243	0.000213267
-2	0.000137432	0.000473724	0.000204819	0.000347038
-1.5	0.00015342	0.00047754	0.000189235	0.000377953
-1	0.000150512	0.000474902	0.000176647	0.000281686
-0.5	0.000126664	0.000477491	0.0001653	0.000251159
0	0.000118873	0.000504505	0.000166417	0.00027652
0.5	0.000125952	0.000548126	0.000171702	0.000375289
1	0.000136426	0.000589886	0.000181644	0.000455342
1.5	0.000163277	0.0005922	0.000186007	0.000394041
2	0.000156435	0.000536828	0.000183583	0.000298958
2.5	0.000162938	0.000451284	0.000179898	0.000230749
3	0.000164095	0.000371384	0.00018265	0.000221955
3.5	0.000149872	0.000312723	0.000203007	0.000229776
4	0.000140335	0.000266472	0.000234711	0.000220948
4.5	0.000139452	0.000230334	0.000239099	0.000195298
5	0.000147992	0.00020797	0.000226211	0.000171615
5.5	0.000138752	0.000186129	0.00021802	0.000155716
6	0.000130296	0.000173123	0.000206486	0.00013972
6.5	0.000137749	0.000156598	0.000175522	0.0001357
7	0.00014319	0.000147365	0.000144693	0.000159525
7.5	0.000154729	0.000134098	0.000130701	0.000174396
8	0.000170725	0.000131341	0.000133778	0.000163926
8.5	0.000166574	0.000124672	0.000140743	0.000138748
9	0.000140945	0.000116219	0.000138828	0.000122428
9.5	0.000132079	0.000113275	0.000140602	0.000117597
10	0.000129367	0.000109992	0.000142328	0.000117781
10.5	0.000144003	0.000109885	0.000143655	0.0001148
11	0.000149396	0.000106683	0.000142585	0.000108488
11.5	0.000141672	9.42508e-05	0.000137403	0.000107696
12	0.000149112	9.38488e-05	0.000127214	0.000104553
12.5	0.000157373	9.60908e-05	0.000116397	0.000100194
13	0.000159167	9.24134e-05	0.000109289	0.000101142
13.5	0.000163164	8.91943e-05	0.000111697	0.000101695
14	0.00015822	8.62392e-05	0.000119749	9.66874e-05
14.5	0.000153694	8.10456e-05	0.000129565	9.15341e-05
15	0.00015224	7.40161e-05	0.000134793	8.85736e-05
15.5	0.000147496	7.22551e-05	0.000135616	8.6607e-05
16	0.000152433	7.18686e-05	0.000138235	8.20352e-05
16.5	0.00015412	6.91827e-05	0.000142454	8.08431e-05
17	0.000140559	7.0975e-05	0.000143673	7.97818e-05
17.5	0.000132222	7.29517e-05	0.000139863	7.56035e-05
18	0.000130675	7.46776e-05	0.000137813	7.34687e-05
18.5	0.000131366	7.72067e-05	0.000137775	7.34957e-05
19	0.00013982	8.06293e-05	0.000137961	7.27725e-05
19.5	0.000139837	7.98917e-05	0.00013803	6.89153e-05
20	0.000137783	7.77109e-05	0.000137377	6.64234e-05
20.5	0.000140378	7.52366e-05	0.000142135	6.65737e-05
21	0.000133237	7.26077e-05	0.000153104	6.53369e-05
21.5	0.000126528	7.19349e-05	0.000165414	6.2409e-05
22	0.00013334	7.45427e-05	0.000172537	6.06676e-05
22.5	0.000138436	7.32352e-05	0.000171991	5.96808e-05
23	0.00014114	7.07544e-05	0.000169842	5.95896e-05
23.5	0.000143807	6.92032e-05	0.000170715	5.77497e-05
24	0.000141119	6.6575e-05	0.00017641	5.55508e-05
24.5	0.000138822	6.43136e-05	0.000187117	5.49984e-05
25	0.000140437	6.08955e-05	0.000197275	5.4298e-05
25.5	0.000133824	5.90705e-05	0.000204022	5.62205e-05
26	0.000129661	5.88278e-05	0.000204931	5.59503e-05
26.5	0.000127913	5.88369e-05	0.000197882	5.37847e-05
27	0.000134182	6.10575e-05	0.000187004	5.4763e-05
27.5	0.00013706	6.09309e-05	0.000179285	5.58941e-05
28	0.000137466	6.12824e-05	0.000174611	5.72698e-05
28.5	0.000138224	6.23329e-05	0.000174768	5.90287e-05
29	0.000139306	6.0266e-05	0.000177065	5.95333e-05
29.5	0.000139154	5.77775e-05	0.000179544	5.94907e-05
30	0.000139372	5.66976e-05	0.000179103	5.95183e-05
30.5	0.000135491	5.81907e-05	0.000176504	5.97442e-05
31	0.000130137	6.02038e-05	0.000170496	6.11455e-05
31.5	0.000128736	6.24559e-05	0.00016115	6.13362e-05
32	0.000125287	6.49322e-05	0.000148918	6.10286e-05
32.5	0.000118138	6.61309e-05	0.000134036	6.04588e-05
33	0.000114665	6.65375e-05	0.000117713	5.84918e-05
33.5	0.000118918	6.90385e-05	0.000101588	5.67862e-05
34	0.000123044	7.03128e-05	8.60472e-05	5.52024e-05
34.5	0.000123729	7.19243e-05	7.36125e-05	5.43272e-05
35	0.000124273	7.31107e-05	6.46338e-05	5.476e-05
35.5	0.000124535	7.49206e-05	6.10866e-05	5.5509e-05
36	0.000124245	7.83931e-05	6.04938e-05	5.63907e-05
36.5	0.000122816	8.1767e-05	6.21061e-05	5.66381e-05
37	0.000121414	8.26853e-05	6.34594e-05	5.65903e-05
37.5	0.000119211	8.2089e-05	6.4172e-05	5.71889e-05
38	0.000116411	8.06804e-05	6.40402e-05	5.69123e-05
38.5	0.000111273	7.92943e-05	6.36447e-05	5.67012e-05
39	0.000105038	7.76753e-05	6.29204e-05	5.646e-05
39.5	0.000102002	7.78612e-05	6.09171e-05	5.73554e-05
40	0.000101623	7.7678e-05	5.92235e-05	5.71345e-05
40.5	0.000102123	7.9265e-05	5.7416e-05	5.77249e-05
41	0.000102554	8.32749e-05	5.58767e-05	5.78522e-05
41.5	0.000105398	8.77695e-05	5.51407e-05	5.81453e-05
42	0.00010809	9.16782e-05	5.42034e-05	5.88648e-05
42.5	0.00010733	9.48609e-05	5.1958e-05	5.92759e-05
43	0.000104264	9.6275e-05	4.98533e-05	6.03968e-05
43.5	0.000102556	9.68757e-05	5.08073e-05	6.26354e-05
44	0.000103566	9.72649e-05	5.13943e-05	6.41345e-05
44.5	0.000102404	9.81849e-05	4.91906e-05	6.48298e-05
45	9.7664e-05	0.000100236	4.80554e-05	6.55568e-05
45.5	9.82602e-05	0.000103299	4.85979e-05	6.45534e-05
46	0.000101179	0.000105977	4.79646e-05	6.44846e-05
46.5	0.000101404	0.000108051	4.64639e-05	6.35161e-05
47	0.000101765	0.000108396	4.44735e-05	6.14408e-05
47.5	0.000102624	0.000106571	4.29827e-05	6.10453e-05
48	0.000103098	0.00010404	4.20515e-05	6.0626e-05
48.5	0.000102472	0.000101729	4.14804e-05	5.96712e-05
49	0.000102433	0.000100563	4.02025e-05	5.86743e-05
49.5	0.000101561	0.000100123	3.88911e-05	5.82811e-05
50	9.96177e-05	0.00010026	3.89638e-05	5.74854e-05
50.5	9.70346e-05	0.000100127	3.78338e-05	5.56708e-05
51	9.5909e-05	0.00010021	3.69607e-05	5.4309e-05
51.5	9.57281e-05	0.000100766	3.60453e-05	5.1832e-05
52	9.78665e-05	0.000101503	3.47483e-05	5.08198e-05
52.5	9.946e-05	0.000103855	3.46019e-05	5.17182e-05
53	0.000101358	0.000108462	3.48204e-05	5.00846e-05
53.5	0.000103793	0.000113867	3.51878e-05	5.05521e-05
54	0.000104108	0.000119655	3.51081e-05	4.99807e-05
54.5	0.000103333	0.000123785	3.49885e-05	4.9771e-05
55	0.000101897	0.000124971	3.50659e-05	4.96139e-05
55.5	0.000100735	0.000123938	3.56729e-05	5.04167e-05
56	9.74022e-05	0.000117129	3.66709e-05	5.06854e-05
56.5	9.30852e-05	0.000108327	3.69371e-05	5.0196e-05
57	9.102e-05	9.75098e-05	3.65454e-05	5.01129e-05
57.5	8.83845e-05	8.81211e-05	3.64556e-05	5.06592e-05
58	8.43597e-05	8.2165e-05	3.71e-05	5.20035e-05
58.5	8.34726e-05	7.97028e-05	3.75989e-05	5.45368e-05
59	8.36399e-05	8.18897e-05	3.77964e-05	5.51782e-05
59.5	8.31727e-05	8.48048e-05	3.7433e-05	5.65147e-05
60	8.38232e-05	8.89437e-05	3.82877e-05	5.82236e-05
60.5	8.4534e-05	9.05684e-05	3.8388e-05	6.01165e-05
61	8.52748e-05	8.92839e-05	3.83271e-05	6.0011e-05
61.5	8.59512e-05	8.63788e-05	3.92019e-05	6.05399e-05
62	8.60868e-05	8.30253e-05	4.0159e-05	5.90618e-05
62.5	8.5633e-05	8.03397e-05	4.12912e-05	6.02862e-05
63	8.37223e-05	7.89509e-05	4.17571e-05	5.77837e-05
63.5	8.13703e-05	7.91575e-05	4.19848e-05	5.75813e-05
64	8.26569e-05	8.05898e-05	4.35697e-05	5.91216e-05
64.5	8.47942e-05	8.19077e-05	4.48654e-05	5.7073e-05
65	8.54395e-05	8.39853e-05	4.62098e-05	5.83566e-05
65.5	8.62589e-05	8.62091e-05	4.77859e-05	6.10742e-05
66	8.74902e-05	8.87753e-05	4.9727e-05	6.30801e-05
66.5	8.89233e-05	9.05801e-05	5.12604e-05	6.41877e-05
67	9.00962e-05	9.06977e-05	5.43784e-05	6.55088e-05
67.5	9.01984e-05	8.96569e-05	5.60847e-05	6.57237e-05
68	8.85216e-05	9.00513e-05	5.74859e-05	6.9078e-05
68.5	8.87734e-05	9.15359e-05	6.02463e-05	7.22137e-05
69	9.07925e-05	9.3015e-05	6.23528e-05	7.57582e-05
69.5	8.99367e-05	9.38801e-05	6.47201e-05	7.7681e-05
70	8.55807e-05	9.48697e-05	6.6888e-05	8.08762e-05
