# Supplementary material for: Acoustic shadows help gleaning bats find prey, but may be defeated by prey acoustic camouflage on rough surfaces
Source: eLife. 2015 Sep 1;4:e07404. doi: 10.7554/eLife.07404 (PMC4550812; doi:10.7554/eLife.07404)
Supplement: Figure 6—source data 3. — DOI: http://dx.doi.org/10.7554/eLife.07404.013 [file elife07404s005.xlsx]

## Sheet: Sheet1
Angle	Moth	RMS.bark	RMS.leaf	RMS.limestone	RMS.slate
0-10	no	0.00011766	0.00016432	0.000273281	0.000634126
0-10	no	0.000117796	0.000178936	0.000383487	0.000625361
0-10	no	0.00012945	0.000188337	0.00046323	0.00060708
0-10	no	0.000161477	0.000187522	0.000397346	0.000561608
0-10	no	0.000156165	0.000173085	0.000307624	0.000486402
0-10	no	0.00015824	0.000163644	0.000236209	0.000419188
0-10	no	0.000164674	0.000167135	0.000220047	0.000352848
0-10	no	0.000156545	0.000189288	0.00021457	0.000300672
0-10	no	0.000146773	0.000224034	0.00020994	0.000259832
0-10	no	0.000140615	0.000246525	0.000191784	0.000222657
0-10	no	0.000149567	0.000233797	0.000174818	0.000199388
0-10	no	0.000145636	0.000233431	0.000155042	0.000178572
0-10	no	0.000126069	0.000224586	0.000134016	0.000167004
0-10	no	0.000134219	0.000206669	0.000135542	0.000148091
0-10	no	0.000147187	0.000190742	0.000165571	0.000143699
0-10	no	0.000159265	0.000157377	0.000177305	0.000130781
0-10	no	0.000175884	0.000149113	0.000162273	0.000127139
0-10	no	0.000174457	0.000165224	0.000134505	0.000119497
0-10	no	0.000142764	0.000174769	0.000117455	0.000110823
0-10	no	0.000133234	0.000168473	0.000111644	0.000108748
0-10	no	0.000131347	0.000172079	0.000113261	0.00010563
10.5-20	no	0.000145914	0.000168571	0.000110036	0.00010502
10.5-20	no	0.000152346	0.00017107	0.00010465	0.00010091
10.5-20	no	0.000139573	0.000167293	0.000102694	9.17692e-05
10.5-20	no	0.000144247	0.000160742	0.000100856	8.86627e-05
10.5-20	no	0.000156107	0.000149705	9.69e-05	8.77054e-05
10.5-20	no	0.000158511	0.000142375	9.84e-05	8.61747e-05
10.5-20	no	0.000163762	0.000135404	9.48e-05	8.44456e-05
10.5-20	no	0.00015534	0.000138268	8.88e-05	7.91299e-05
10.5-20	no	0.000151891	0.000142905	8.67e-05	7.57848e-05
10.5-20	no	0.00015355	0.000151181	8.23e-05	6.99708e-05
10.5-20	no	0.000143076	0.000153763	8.14e-05	6.78768e-05
10.5-20	no	0.000148778	0.00014828	8.01e-05	6.82415e-05
10.5-20	no	0.000154683	0.000148376	7.7e-05	6.56657e-05
10.5-20	no	0.000139893	0.000153104	7.69e-05	6.79298e-05
10.5-20	no	0.00013258	0.000151034	7.42e-05	7.04743e-05
10.5-20	no	0.000131316	0.000143684	7.08e-05	7.17068e-05
10.5-20	no	0.000127554	0.000143299	7.03e-05	7.27151e-05
10.5-20	no	0.000136013	0.000142185	6.76e-05	7.51685e-05
10.5-20	no	0.000137406	0.000141857	6.47e-05	7.70105e-05
10.5-20	no	0.00013466	0.000138727	6.25e-05	7.5154e-05
20.5-30	no	0.000140867	0.000138362	6.24e-05	7.20458e-05
20.5-30	no	0.000132776	0.000140995	6.03e-05	7.00808e-05
20.5-30	no	0.000123517	0.000151755	5.71e-05	7.0755e-05
20.5-30	no	0.000130559	0.000164424	5.52e-05	7.07804e-05
20.5-30	no	0.000139007	0.000172831	5.33e-05	6.86597e-05
20.5-30	no	0.000140817	0.000171021	5.39e-05	6.86329e-05
20.5-30	no	0.000141649	0.000167291	5.09e-05	6.75149e-05
20.5-30	no	0.000139419	0.000168558	5.09e-05	6.30843e-05
20.5-30	no	0.000139128	0.000175081	4.97e-05	5.88765e-05
20.5-30	no	0.000141227	0.000181826	4.96e-05	5.55689e-05
20.5-30	no	0.000135051	0.00019453	5.06e-05	5.35667e-05
20.5-30	no	0.000130005	0.00019982	4.98e-05	5.42556e-05
20.5-30	no	0.000125968	0.00019736	4.77e-05	5.49243e-05
20.5-30	no	0.000132781	0.000192292	4.84e-05	5.65255e-05
20.5-30	no	0.00013493	0.000180141	4.9e-05	5.65757e-05
20.5-30	no	0.000135238	0.00017108	5.12e-05	5.71891e-05
20.5-30	no	0.000135612	0.000170073	5.33e-05	5.61659e-05
20.5-30	no	0.000138071	0.00016951	5.46e-05	5.47398e-05
20.5-30	no	0.000137246	0.000173241	5.41e-05	5.31112e-05
20.5-30	no	0.000137392	0.000175713	5.35e-05	5.23889e-05
30.5-40	no	0.000134762	0.000173442	5.42e-05	5.37077e-05
30.5-40	no	0.000130908	0.000173442	5.37e-05	5.49599e-05
30.5-40	no	0.000126873	0.000169817	5.27e-05	5.79573e-05
30.5-40	no	0.000125161	0.000160391	5.08e-05	6.02864e-05
30.5-40	no	0.000119461	0.000145899	5.04e-05	6.22001e-05
30.5-40	no	0.000113928	0.000132906	4.94e-05	6.29158e-05
30.5-40	no	0.000117871	0.000116983	4.78e-05	6.46166e-05
30.5-40	no	0.000123283	0.000100667	4.55e-05	6.64713e-05
30.5-40	no	0.000124216	8.46e-05	4.4e-05	6.72296e-05
30.5-40	no	0.000124197	7e-05	4.42e-05	6.85417e-05
30.5-40	no	0.000123105	5.94e-05	4.49e-05	7.03359e-05
30.5-40	no	0.000123015	5.34e-05	4.53e-05	7.46074e-05
30.5-40	no	0.000122708	5.5e-05	4.57e-05	7.93648e-05
30.5-40	no	0.00012039	5.74e-05	4.56e-05	7.81918e-05
30.5-40	no	0.000118683	5.73e-05	4.56e-05	7.8812e-05
30.5-40	no	0.000115912	5.85e-05	4.43e-05	7.60664e-05
30.5-40	no	0.000108191	5.8e-05	4.28e-05	7.40478e-05
30.5-40	no	0.000101585	5.66e-05	4.23e-05	7.29741e-05
30.5-40	no	9.82e-05	5.51e-05	4.38e-05	7.2415e-05
30.5-40	no	9.83e-05	5.35e-05	4.23e-05	7.24385e-05
40.5-50	no	9.9e-05	5.07e-05	4.33e-05	7.46344e-05
40.5-50	no	9.91e-05	4.81e-05	4.34e-05	7.83641e-05
40.5-50	no	0.000102297	4.6e-05	4.3e-05	8.29071e-05
40.5-50	no	0.000104775	4.41e-05	4.22e-05	8.69477e-05
40.5-50	no	0.000105045	4.36e-05	4.18e-05	8.92773e-05
40.5-50	no	0.00010066	4.12e-05	4.2e-05	8.98261e-05
40.5-50	no	9.96e-05	4.17e-05	4.4e-05	8.95919e-05
40.5-50	no	0.000100244	4.13e-05	4.44e-05	8.99111e-05
40.5-50	no	0.000100195	4.13e-05	4.41e-05	9.08853e-05
40.5-50	no	9.57e-05	4.07e-05	4.32e-05	9.31474e-05
40.5-50	no	9.55e-05	4.04e-05	4.3e-05	9.63797e-05
40.5-50	no	9.88e-05	3.94e-05	4.49e-05	0.000100448
40.5-50	no	9.99e-05	3.93e-05	4.49e-05	0.000102921
40.5-50	no	0.000101098	3.86e-05	4.31e-05	0.000103072
40.5-50	no	0.000100793	3.61e-05	4.28e-05	0.000101498
40.5-50	no	0.000101044	3.45e-05	4.33e-05	9.91332e-05
40.5-50	no	0.000100848	3.28e-05	4.29e-05	9.75735e-05
40.5-50	no	0.000100958	3.23e-05	4.22e-05	9.60212e-05
40.5-50	no	9.96e-05	3.25e-05	4.08e-05	9.61653e-05
40.5-50	no	9.75e-05	3.3e-05	4.06e-05	9.64802e-05
50.5-60	no	9.44e-05	3.23e-05	3.94e-05	9.70176e-05
50.5-60	no	9.38e-05	3.07e-05	3.89e-05	9.67777e-05
50.5-60	no	9.4e-05	2.9e-05	3.75e-05	9.7183e-05
50.5-60	no	9.61e-05	2.87e-05	3.66e-05	9.80369e-05
50.5-60	no	9.78e-05	2.81e-05	3.86e-05	0.000101121
50.5-60	no	9.93e-05	2.86e-05	3.71e-05	0.000105144
50.5-60	no	0.000102229	2.87e-05	3.87e-05	0.000110825
50.5-60	no	0.00010315	2.84e-05	3.75e-05	0.000116494
50.5-60	no	0.000101583	2.77e-05	3.85e-05	0.00012079
50.5-60	no	0.000101008	2.67e-05	3.83e-05	0.000120838
50.5-60	no	9.92e-05	2.76e-05	3.84e-05	0.000119901
50.5-60	no	9.41e-05	2.88e-05	3.89e-05	0.000116496
50.5-60	no	8.96e-05	2.86e-05	3.87e-05	0.000103933
50.5-60	no	8.71e-05	2.88e-05	4e-05	9.40603e-05
50.5-60	no	8.48e-05	2.93e-05	4.11e-05	8.42336e-05
50.5-60	no	8.08e-05	3.06e-05	4.05e-05	7.81125e-05
50.5-60	no	7.99e-05	2.99e-05	4.41e-05	7.48435e-05
50.5-60	no	8.03e-05	3.02e-05	4.51e-05	7.8241e-05
50.5-60	no	7.93e-05	3.08e-05	4.67e-05	8.28469e-05
50.5-60	no	7.98e-05	3.12e-05	4.85e-05	8.44439e-05
60.5-70	no	8.1e-05	3.1e-05	5.04e-05	8.72308e-05
60.5-70	no	8.25e-05	3.12e-05	5.11e-05	8.57064e-05
60.5-70	no	8.3e-05	3.28e-05	5.17e-05	8.18238e-05
60.5-70	no	8.3e-05	3.34e-05	5.21e-05	7.88129e-05
60.5-70	no	8.3e-05	3.39e-05	5.33e-05	7.58123e-05
60.5-70	no	7.96e-05	3.48e-05	5.05e-05	7.38472e-05
60.5-70	no	7.77e-05	3.54e-05	5.2e-05	7.51856e-05
60.5-70	no	7.89e-05	3.65e-05	5.24e-05	7.65941e-05
60.5-70	no	8.13e-05	3.76e-05	5.15e-05	7.81149e-05
60.5-70	no	8.21e-05	3.88e-05	5.37e-05	8.00234e-05
60.5-70	no	8.33e-05	4.11e-05	5.61e-05	8.27504e-05
60.5-70	no	8.56e-05	4.29e-05	5.78e-05	8.61411e-05
60.5-70	no	8.61e-05	4.41e-05	5.97e-05	8.80937e-05
60.5-70	no	8.81e-05	4.66e-05	6.08e-05	8.76252e-05
60.5-70	no	8.87e-05	4.89e-05	6.22e-05	8.72421e-05
60.5-70	no	8.66e-05	5.1e-05	6.6e-05	8.7762e-05
60.5-70	no	8.67e-05	5.36e-05	6.99e-05	8.87421e-05
60.5-70	no	8.91e-05	5.53e-05	7.3e-05	9.02428e-05
60.5-70	no	8.87e-05	5.74e-05	7.61e-05	9.19755e-05
60.5-70	no	8.41e-05	5.94e-05	7.89e-05	9.26073e-05
0-10	yes	0.000118873	0.000166417	0.00027652	0.000504505
0-10	yes	0.000125952	0.000171702	0.000375289	0.000548126
0-10	yes	0.000136426	0.000181644	0.000455342	0.000589886
0-10	yes	0.000163277	0.000186007	0.000394041	0.0005922
0-10	yes	0.000156435	0.000183583	0.000298958	0.000536828
0-10	yes	0.000162938	0.000179898	0.000230749	0.000451284
0-10	yes	0.000164095	0.00018265	0.000221955	0.000371384
0-10	yes	0.000149872	0.000203007	0.000229776	0.000312723
0-10	yes	0.000140335	0.000234711	0.000220948	0.000266472
0-10	yes	0.000139452	0.000239099	0.000195298	0.000230334
0-10	yes	0.000147992	0.000226211	0.000171615	0.00020797
0-10	yes	0.000138752	0.00021802	0.000155716	0.000186129
0-10	yes	0.000130296	0.000206486	0.00013972	0.000173123
0-10	yes	0.000137749	0.000175522	0.0001357	0.000156598
0-10	yes	0.00014319	0.000144693	0.000159525	0.000147365
0-10	yes	0.000154729	0.000130701	0.000174396	0.000134098
0-10	yes	0.000170725	0.000133778	0.000163926	0.000131341
0-10	yes	0.000166574	0.000140743	0.000138748	0.000124672
0-10	yes	0.000140945	0.000138828	0.000122428	0.000116219
0-10	yes	0.000132079	0.000140602	0.000117597	0.000113275
0-10	yes	0.000129367	0.000142328	0.000117781	0.000109992
10.5-20	yes	0.000144003	0.000143655	0.0001148	0.000109885
10.5-20	yes	0.000149396	0.000142585	0.000108488	0.000106683
10.5-20	yes	0.000141672	0.000137403	0.000107696	9.42508e-05
10.5-20	yes	0.000149112	0.000127214	0.000104553	9.38488e-05
10.5-20	yes	0.000157373	0.000116397	0.000100194	9.60908e-05
10.5-20	yes	0.000159167	0.000109289	0.000101142	9.24134e-05
10.5-20	yes	0.000163164	0.000111697	0.000101695	8.91943e-05
10.5-20	yes	0.00015822	0.000119749	9.67e-05	8.62392e-05
10.5-20	yes	0.000153694	0.000129565	9.15e-05	8.10456e-05
10.5-20	yes	0.00015224	0.000134793	8.86e-05	7.40161e-05
10.5-20	yes	0.000147496	0.000135616	8.66e-05	7.22551e-05
10.5-20	yes	0.000152433	0.000138235	8.2e-05	7.18686e-05
10.5-20	yes	0.00015412	0.000142454	8.08e-05	6.91827e-05
10.5-20	yes	0.000140559	0.000143673	7.98e-05	7.0975e-05
10.5-20	yes	0.000132222	0.000139863	7.56e-05	7.29517e-05
10.5-20	yes	0.000130675	0.000137813	7.35e-05	7.46776e-05
10.5-20	yes	0.000131366	0.000137775	7.35e-05	7.72067e-05
10.5-20	yes	0.00013982	0.000137961	7.28e-05	8.06293e-05
10.5-20	yes	0.000139837	0.00013803	6.89e-05	7.98917e-05
10.5-20	yes	0.000137783	0.000137377	6.64e-05	7.77109e-05
20.5-30	yes	0.000140378	0.000142135	6.66e-05	7.52366e-05
20.5-30	yes	0.000133237	0.000153104	6.53e-05	7.26077e-05
20.5-30	yes	0.000126528	0.000165414	6.24e-05	7.19349e-05
20.5-30	yes	0.00013334	0.000172537	6.07e-05	7.45427e-05
20.5-30	yes	0.000138436	0.000171991	5.97e-05	7.32352e-05
20.5-30	yes	0.00014114	0.000169842	5.96e-05	7.07544e-05
20.5-30	yes	0.000143807	0.000170715	5.77e-05	6.92032e-05
20.5-30	yes	0.000141119	0.00017641	5.56e-05	6.6575e-05
20.5-30	yes	0.000138822	0.000187117	5.5e-05	6.43136e-05
20.5-30	yes	0.000140437	0.000197275	5.43e-05	6.08955e-05
20.5-30	yes	0.000133824	0.000204022	5.62e-05	5.90705e-05
20.5-30	yes	0.000129661	0.000204931	5.6e-05	5.88278e-05
20.5-30	yes	0.000127913	0.000197882	5.38e-05	5.88369e-05
20.5-30	yes	0.000134182	0.000187004	5.48e-05	6.10575e-05
20.5-30	yes	0.00013706	0.000179285	5.59e-05	6.09309e-05
20.5-30	yes	0.000137466	0.000174611	5.73e-05	6.12824e-05
20.5-30	yes	0.000138224	0.000174768	5.9e-05	6.23329e-05
20.5-30	yes	0.000139306	0.000177065	5.95e-05	6.0266e-05
20.5-30	yes	0.000139154	0.000179544	5.95e-05	5.77775e-05
20.5-30	yes	0.000139372	0.000179103	5.95e-05	5.66976e-05
30.5-40	yes	0.000135491	0.000176504	5.97e-05	5.81907e-05
30.5-40	yes	0.000130137	0.000170496	6.11e-05	6.02038e-05
30.5-40	yes	0.000128736	0.00016115	6.13e-05	6.24559e-05
30.5-40	yes	0.000125287	0.000148918	6.1e-05	6.49322e-05
30.5-40	yes	0.000118138	0.000134036	6.05e-05	6.61309e-05
30.5-40	yes	0.000114665	0.000117713	5.85e-05	6.65375e-05
30.5-40	yes	0.000118918	0.000101588	5.68e-05	6.90385e-05
30.5-40	yes	0.000123044	8.6e-05	5.52e-05	7.03128e-05
30.5-40	yes	0.000123729	7.36e-05	5.43e-05	7.19243e-05
30.5-40	yes	0.000124273	6.46e-05	5.48e-05	7.31107e-05
30.5-40	yes	0.000124535	6.11e-05	5.55e-05	7.49206e-05
30.5-40	yes	0.000124245	6.05e-05	5.64e-05	7.83931e-05
30.5-40	yes	0.000122816	6.21e-05	5.66e-05	8.1767e-05
30.5-40	yes	0.000121414	6.35e-05	5.66e-05	8.26853e-05
30.5-40	yes	0.000119211	6.42e-05	5.72e-05	8.2089e-05
30.5-40	yes	0.000116411	6.4e-05	5.69e-05	8.06804e-05
30.5-40	yes	0.000111273	6.36e-05	5.67e-05	7.92943e-05
30.5-40	yes	0.000105038	6.29e-05	5.65e-05	7.76753e-05
30.5-40	yes	0.000102002	6.09e-05	5.74e-05	7.78612e-05
30.5-40	yes	0.000101623	5.92e-05	5.71e-05	7.7678e-05
40.5-50	yes	0.000102123	5.74e-05	5.77e-05	7.9265e-05
40.5-50	yes	0.000102554	5.59e-05	5.79e-05	8.32749e-05
40.5-50	yes	0.000105398	5.51e-05	5.81e-05	8.77695e-05
40.5-50	yes	0.00010809	5.42e-05	5.89e-05	9.16782e-05
40.5-50	yes	0.00010733	5.2e-05	5.93e-05	9.48609e-05
40.5-50	yes	0.000104264	4.99e-05	6.04e-05	9.6275e-05
40.5-50	yes	0.000102556	5.08e-05	6.26e-05	9.68757e-05
40.5-50	yes	0.000103566	5.14e-05	6.41e-05	9.72649e-05
40.5-50	yes	0.000102404	4.92e-05	6.48e-05	9.81849e-05
40.5-50	yes	9.77e-05	4.81e-05	6.56e-05	0.000100236
40.5-50	yes	9.83e-05	4.86e-05	6.46e-05	0.000103299
40.5-50	yes	0.000101179	4.8e-05	6.45e-05	0.000105977
40.5-50	yes	0.000101404	4.65e-05	6.35e-05	0.000108051
40.5-50	yes	0.000101765	4.45e-05	6.14e-05	0.000108396
40.5-50	yes	0.000102624	4.3e-05	6.1e-05	0.000106571
40.5-50	yes	0.000103098	4.21e-05	6.06e-05	0.00010404
40.5-50	yes	0.000102472	4.15e-05	5.97e-05	0.000101729
40.5-50	yes	0.000102433	4.02e-05	5.87e-05	0.000100563
40.5-50	yes	0.000101561	3.89e-05	5.83e-05	0.000100123
40.5-50	yes	9.96e-05	3.9e-05	5.75e-05	0.00010026
50.5-60	yes	9.7e-05	3.78e-05	5.57e-05	0.000100127
50.5-60	yes	9.59e-05	3.7e-05	5.43e-05	0.00010021
50.5-60	yes	9.57e-05	3.6e-05	5.18e-05	0.000100766
50.5-60	yes	9.79e-05	3.47e-05	5.08e-05	0.000101503
50.5-60	yes	9.95e-05	3.46e-05	5.17e-05	0.000103855
50.5-60	yes	0.000101358	3.48e-05	5.01e-05	0.000108462
50.5-60	yes	0.000103793	3.52e-05	5.06e-05	0.000113867
50.5-60	yes	0.000104108	3.51e-05	5e-05	0.000119655
50.5-60	yes	0.000103333	3.5e-05	4.98e-05	0.000123785
50.5-60	yes	0.000101897	3.51e-05	4.96e-05	0.000124971
50.5-60	yes	0.000100735	3.57e-05	5.04e-05	0.000123938
50.5-60	yes	9.74e-05	3.67e-05	5.07e-05	0.000117129
50.5-60	yes	9.31e-05	3.69e-05	5.02e-05	0.000108327
50.5-60	yes	9.1e-05	3.65e-05	5.01e-05	9.75098e-05
50.5-60	yes	8.84e-05	3.65e-05	5.07e-05	8.81211e-05
50.5-60	yes	8.44e-05	3.71e-05	5.2e-05	8.2165e-05
50.5-60	yes	8.35e-05	3.76e-05	5.45e-05	7.97028e-05
50.5-60	yes	8.36e-05	3.78e-05	5.52e-05	8.18897e-05
50.5-60	yes	8.32e-05	3.74e-05	5.65e-05	8.48048e-05
50.5-60	yes	8.38e-05	3.83e-05	5.82e-05	8.89437e-05
60.5-70	yes	8.45e-05	3.84e-05	6.01e-05	9.05684e-05
60.5-70	yes	8.53e-05	3.83e-05	6e-05	8.92839e-05
60.5-70	yes	8.6e-05	3.92e-05	6.05e-05	8.63788e-05
60.5-70	yes	8.61e-05	4.02e-05	5.91e-05	8.30253e-05
60.5-70	yes	8.56e-05	4.13e-05	6.03e-05	8.03397e-05
60.5-70	yes	8.37e-05	4.18e-05	5.78e-05	7.89509e-05
60.5-70	yes	8.14e-05	4.2e-05	5.76e-05	7.91575e-05
60.5-70	yes	8.27e-05	4.36e-05	5.91e-05	8.05898e-05
60.5-70	yes	8.48e-05	4.49e-05	5.71e-05	8.19077e-05
60.5-70	yes	8.54e-05	4.62e-05	5.84e-05	8.39853e-05
60.5-70	yes	8.63e-05	4.78e-05	6.11e-05	8.62091e-05
60.5-70	yes	8.75e-05	4.97e-05	6.31e-05	8.87753e-05
60.5-70	yes	8.89e-05	5.13e-05	6.42e-05	9.05801e-05
60.5-70	yes	9.01e-05	5.44e-05	6.55e-05	9.06977e-05
60.5-70	yes	9.02e-05	5.61e-05	6.57e-05	8.96569e-05
60.5-70	yes	8.85e-05	5.75e-05	6.91e-05	9.00513e-05
60.5-70	yes	8.88e-05	6.02e-05	7.22e-05	9.15359e-05
60.5-70	yes	9.08e-05	6.24e-05	7.58e-05	9.3015e-05
60.5-70	yes	8.99e-05	6.47e-05	7.77e-05	9.38801e-05
60.5-70	yes	8.56e-05	6.69e-05	8.09e-05	9.48697e-05
