# Supplementary material for: Acoustic shadows help gleaning bats find prey, but may be defeated by prey acoustic camouflage on rough surfaces
Source: eLife. 2015 Sep 1;4:e07404. doi: 10.7554/eLife.07404 (PMC4550812; doi:10.7554/eLife.07404)
Supplement: Figure 6—source data 4. — DOI: http://dx.doi.org/10.7554/eLife.07404.014 [file elife07404s006.xlsx]

## Sheet: Sheet1
Angle	Moth	Duration.bark	Duration.leaf	Duration.limestone	Duration.slate
0-10	no	0.242	0.188	0.14	0.402
0-10	no	0.242	0.18	0.158	0.39
0-10	no	0.252	0.188	0.29	0.492
0-10	no	0.232	0.19	0.33	0.404
0-10	no	0.248	0.186	0.25	0.316
0-10	no	0.272	0.184	0.174	0.336
0-10	no	0.266	0.188	0.188	0.278
0-10	no	0.264	0.218	0.226	0.3
0-10	no	0.282	0.21	0.23	0.234
0-10	no	0.262	0.222	0.192	0.204
0-10	no	0.262	0.206	0.2	0.184
0-10	no	0.264	0.184	0.192	0.176
0-10	no	0.294	0.186	0.17	0.18
0-10	no	0.298	0.234	0.194	0.198
0-10	no	0.25	0.174	0.204	0.198
0-10	no	0.258	0.194	0.212	0.196
0-10	no	0.276	0.194	0.216	0.204
0-10	no	0.268	0.258	0.226	0.204
0-10	no	0.314	0.264	0.23	0.19
0-10	no	0.312	0.198	0.236	0.198
0-10	no	0.296	0.19	0.242	0.208
10.5-20	no	0.316	0.192	0.246	0.216
10.5-20	no	0.306	0.196	0.264	0.21
10.5-20	no	0.336	0.206	0.268	0.2
10.5-20	no	0.338	0.2	0.274	0.222
10.5-20	no	0.32	0.208	0.274	0.228
10.5-20	no	0.33	0.21	0.284	0.194
10.5-20	no	0.34	0.216	0.29	0.206
10.5-20	no	0.344	0.22	0.296	0.18
10.5-20	no	0.348	0.222	0.276	0.2
10.5-20	no	0.396	0.226	0.28	0.208
10.5-20	no	0.344	0.226	0.286	0.21
10.5-20	no	0.33	0.232	0.254	0.18
10.5-20	no	0.344	0.238	0.262	0.194
10.5-20	no	0.342	0.242	0.266	0.15
10.5-20	no	0.35	0.252	0.276	0.206
10.5-20	no	0.356	0.26	0.286	0.174
10.5-20	no	0.366	0.264	0.29	0.22
10.5-20	no	0.378	0.266	0.334	0.23
10.5-20	no	0.416	0.276	0.296	0.218
10.5-20	no	0.42	0.218	0.31	0.216
20.5-30	no	0.428	0.224	0.306	0.16
20.5-30	no	0.404	0.222	0.312	0.168
20.5-30	no	0.414	0.224	0.318	0.17
20.5-30	no	0.414	0.232	0.324	0.166
20.5-30	no	0.42	0.242	0.332	0.168
20.5-30	no	0.426	0.242	0.34	0.17
20.5-30	no	0.434	0.234	0.348	0.158
20.5-30	no	0.438	0.234	0.312	0.16
20.5-30	no	0.442	0.236	0.318	0.132
20.5-30	no	0.446	0.24	0.324	0.134
20.5-30	no	0.458	0.246	0.328	0.136
20.5-30	no	0.464	0.248	0.336	0.164
20.5-30	no	0.476	0.25	0.34	0.166
20.5-30	no	0.478	0.25	0.344	0.144
20.5-30	no	0.482	0.238	0.336	0.148
20.5-30	no	0.486	0.244	0.344	0.15
20.5-30	no	0.492	0.256	0.348	0.15
20.5-30	no	0.498	0.26	0.356	0.152
20.5-30	no	0.51	0.266	0.356	0.154
20.5-30	no	0.514	0.266	0.366	0.158
30.5-40	no	0.52	0.268	0.37	0.16
30.5-40	no	0.53	0.274	0.368	0.162
30.5-40	no	0.55	0.276	0.364	0.164
30.5-40	no	0.554	0.274	0.37	0.168
30.5-40	no	0.56	0.274	0.378	0.166
30.5-40	no	0.574	0.28	0.38	0.2
30.5-40	no	0.58	0.276	0.386	0.176
30.5-40	no	0.574	0.274	0.39	0.178
30.5-40	no	0.582	0.278	0.39	0.208
30.5-40	no	0.588	0.28	0.396	0.214
30.5-40	no	0.578	0.284	0.398	0.214
30.5-40	no	0.586	0.292	0.36	0.194
30.5-40	no	0.592	0.298	0.51	0.196
30.5-40	no	0.6	0.302	0.366	0.2
30.5-40	no	0.606	0.306	0.37	0.204
30.5-40	no	0.612	0.308	0.374	0.21
30.5-40	no	0.618	0.312	0.502	0.212
30.5-40	no	0.626	0.316	0.396	0.216
30.5-40	no	0.632	0.32	0.544	0.218
30.5-40	no	0.636	0.324	0.388	0.222
40.5-50	no	0.644	0.326	0.412	0.224
40.5-50	no	0.652	0.332	0.388	0.228
40.5-50	no	0.662	0.334	0.392	0.228
40.5-50	no	0.674	0.338	0.396	0.228
40.5-50	no	0.682	0.032	0.374	0.232
40.5-50	no	0.688	0.026	0.378	0.232
40.5-50	no	0.69	0.032	0.38	0.234
40.5-50	no	0.698	0.032	0.386	0.236
40.5-50	no	0.706	0.03	0.39	0.24
40.5-50	no	0.716	0.356	0.488	0.246
40.5-50	no	0.722	0.364	0.396	0.244
40.5-50	no	0.73	0.028	0.402	0.248
40.5-50	no	0.736	0.366	0.486	0.254
40.5-50	no	0.758	0.368	0.48	0.26
40.5-50	no	0.75	0.372	0.482	0.262
40.5-50	no	0.772	0.362	0.42	0.266
40.5-50	no	0.776	0.022	0.424	0.25
40.5-50	no	0.632	0.36	0.478	0.144
40.5-50	no	0.788	0.388	0.428	0.272
40.5-50	no	0.662	0.39	0.434	0.184
50.5-60	no	0.65	0.392	0.436	0.14
50.5-60	no	0.66	0.368	0.476	0.138
50.5-60	no	0.664	0.358	0.476	0.154
50.5-60	no	0.668	0.02	0.464	0.15
50.5-60	no	0.678	0.382	0.472	0.152
50.5-60	no	0.69	0.016	0.472	0.144
50.5-60	no	0.698	0.386	0.474	0.138
50.5-60	no	0.678	0.39	0.468	0.148
50.5-60	no	0.682	0.394	0.466	0.238
50.5-60	no	0.708	0.012	0.464	0.226
50.5-60	no	0.714	0.01	0.536	0.15
50.5-60	no	0.692	0.398	0.46	0.162
50.5-60	no	0.694	0.404	0.458	0.152
50.5-60	no	0.67	0.406	0.526	0.158
50.5-60	no	0.676	0.414	0.528	0.16
50.5-60	no	0.726	0.418	0.454	0.162
50.5-60	no	0.73	0.42	0.52	0.154
50.5-60	no	0.736	0.422	0.52	0.122
50.5-60	no	0.74	0.426	0.494	0.122
50.5-60	no	0.74	0.428	0.492	0.122
60.5-70	no	0.692	0.43	0.488	0.122
60.5-70	no	0.782	0.434	0.532	0.122
60.5-70	no	0.802	0.436	0.504	0.124
60.5-70	no	0.796	0.438	0.504	0.138
60.5-70	no	0.8	0.442	0.504	0.142
60.5-70	no	0.806	0.444	0.476	0.142
60.5-70	no	0.82	0.446	0.498	0.14
60.5-70	no	0.822	0.45	0.498	0.142
60.5-70	no	0.83	0.926	0.49	0.142
60.5-70	no	0.836	0.454	0.49	0.14
60.5-70	no	0.84	0.934	0.496	0.146
60.5-70	no	0.842	0.938	0.49	0.146
60.5-70	no	0.846	0.942	0.492	0.144
60.5-70	no	0.854	0.946	0.502	0.148
60.5-70	no	0.858	0.948	0.502	0.15
60.5-70	no	0.796	0.954	0.504	0.142
60.5-70	no	0.796	0.956	0.544	0.14
60.5-70	no	0.8	0.958	0.444	0.14
60.5-70	no	0.8	0.964	0.55	0.14
60.5-70	no	0.876	0.96	0.52	0.142
0-10	yes	0.292125	0.209625	0.19175	0.34075
0-10	yes	0.2855	0.202625	0.215875	0.343875
0-10	yes	0.3005	0.208375	0.26425	0.344375
0-10	yes	0.2955	0.210125	0.304375	0.331875
0-10	yes	0.29625	0.221375	0.268375	0.330625
0-10	yes	0.313625	0.2075	0.2135	0.31875
0-10	yes	0.315625	0.21275	0.226375	0.307
0-10	yes	0.291625	0.22675	0.249625	0.286625
0-10	yes	0.3085	0.232625	0.244875	0.241375
0-10	yes	0.297	0.236	0.225875	0.219875
0-10	yes	0.3005	0.22575	0.214625	0.224875
0-10	yes	0.3025	0.232875	0.19875	0.21575
0-10	yes	0.308375	0.2495	0.204375	0.19775
0-10	yes	0.3185	0.233125	0.214125	0.2115
0-10	yes	0.302125	0.20825	0.220375	0.20625
0-10	yes	0.305375	0.193	0.227	0.206625
0-10	yes	0.300375	0.185125	0.23725	0.21275
0-10	yes	0.30275	0.24975	0.238625	0.201375
0-10	yes	0.323875	0.22575	0.24375	0.1995
0-10	yes	0.329125	0.1995	0.240875	0.189
0-10	yes	0.331125	0.2	0.263	0.213875
10.5-20	yes	0.338125	0.209875	0.257875	0.220625
10.5-20	yes	0.332125	0.2065	0.265125	0.220125
10.5-20	yes	0.349125	0.20525	0.267375	0.20925
10.5-20	yes	0.35075	0.207625	0.275625	0.225625
10.5-20	yes	0.341125	0.209	0.275375	0.233
10.5-20	yes	0.349375	0.21325	0.28225	0.20375
10.5-20	yes	0.3465	0.2165	0.284125	0.193625
10.5-20	yes	0.348	0.2215	0.293625	0.188375
10.5-20	yes	0.360375	0.23075	0.28575	0.197625
10.5-20	yes	0.363125	0.232875	0.2835	0.212875
10.5-20	yes	0.355625	0.239375	0.288375	0.209
10.5-20	yes	0.3485	0.245625	0.279125	0.180625
10.5-20	yes	0.346625	0.248	0.29	0.174875
10.5-20	yes	0.351	0.25375	0.2845	0.171625
10.5-20	yes	0.382875	0.26075	0.294625	0.19425
10.5-20	yes	0.386125	0.267625	0.291125	0.186125
10.5-20	yes	0.368	0.267375	0.29325	0.21625
10.5-20	yes	0.383625	0.281375	0.305	0.2235
10.5-20	yes	0.407875	0.27725	0.307125	0.216625
10.5-20	yes	0.414	0.250125	0.3195	0.206875
20.5-30	yes	0.422625	0.243375	0.323	0.175125
20.5-30	yes	0.4155	0.244125	0.331	0.174
20.5-30	yes	0.41525	0.243125	0.3425	0.173
20.5-30	yes	0.414375	0.23225	0.33025	0.171125
20.5-30	yes	0.42175	0.230125	0.34175	0.191
20.5-30	yes	0.428375	0.234875	0.3605	0.191625
20.5-30	yes	0.434625	0.23725	0.3515	0.18625
20.5-30	yes	0.439875	0.2445	0.33575	0.180875
20.5-30	yes	0.4445	0.24525	0.343625	0.17675
20.5-30	yes	0.451	0.251125	0.3365	0.17925
20.5-30	yes	0.4575	0.249	0.33975	0.18675
20.5-30	yes	0.46275	0.248875	0.34175	0.188
20.5-30	yes	0.472125	0.254375	0.345375	0.201875
20.5-30	yes	0.478875	0.257875	0.3565	0.1875
20.5-30	yes	0.48225	0.259875	0.358875	0.184125
20.5-30	yes	0.486375	0.264	0.3625	0.2
20.5-30	yes	0.49425	0.266125	0.36625	0.193125
20.5-30	yes	0.5005	0.27275	0.3765	0.199
20.5-30	yes	0.5095	0.274875	0.369625	0.205
20.5-30	yes	0.515125	0.274875	0.359875	0.204125
30.5-40	yes	0.5225	0.274375	0.370375	0.203875
30.5-40	yes	0.53375	0.27775	0.374	0.2075
30.5-40	yes	0.545625	0.279875	0.39875	0.2105
30.5-40	yes	0.552625	0.284	0.39925	0.211375
30.5-40	yes	0.56	0.284125	0.390125	0.20775
30.5-40	yes	0.57	0.2745	0.38625	0.20875
30.5-40	yes	0.572625	0.275875	0.38975	0.2045
30.5-40	yes	0.574125	0.279375	0.3915	0.21025
30.5-40	yes	0.579625	0.28125	0.396375	0.221375
30.5-40	yes	0.585625	0.284375	0.393875	0.221625
30.5-40	yes	0.59	0.28925	0.418	0.227125
30.5-40	yes	0.586125	0.293125	0.41775	0.22775
30.5-40	yes	0.594	0.29525	0.42925	0.22575
30.5-40	yes	0.60225	0.296	0.407625	0.226375
30.5-40	yes	0.60775	0.306375	0.426875	0.234875
30.5-40	yes	0.6135	0.3045	0.430125	0.238875
30.5-40	yes	0.62575	0.296375	0.490125	0.241125
30.5-40	yes	0.626875	0.313875	0.4915	0.241625
30.5-40	yes	0.63325	0.31825	0.434625	0.244
30.5-40	yes	0.638375	0.300125	0.468125	0.249
40.5-50	yes	0.645375	0.304875	0.472	0.252625
40.5-50	yes	0.65325	0.327375	0.47	0.25325
40.5-50	yes	0.662	0.307125	0.432	0.256375
40.5-50	yes	0.669125	0.3345	0.440125	0.25975
40.5-50	yes	0.68	0.318875	0.433875	0.261125
40.5-50	yes	0.685375	0.32375	0.42425	0.265
40.5-50	yes	0.693875	0.301625	0.419375	0.2635
40.5-50	yes	0.698625	0.345625	0.461125	0.265625
40.5-50	yes	0.70825	0.35175	0.437375	0.263375
40.5-50	yes	0.716375	0.3545	0.455875	0.26725
40.5-50	yes	0.722375	0.352875	0.429125	0.276375
40.5-50	yes	0.726625	0.3365	0.430125	0.28075
40.5-50	yes	0.73425	0.365375	0.464625	0.282125
40.5-50	yes	0.749125	0.37175	0.45975	0.280125
40.5-50	yes	0.7525	0.37375	0.460125	0.284125
40.5-50	yes	0.769625	0.370875	0.444625	0.287
40.5-50	yes	0.775	0.371125	0.471	0.29225
40.5-50	yes	0.772	0.335875	0.4695	0.294875
40.5-50	yes	0.736	0.34	0.463125	0.294875
40.5-50	yes	0.69125	0.388125	0.469625	0.290125
50.5-60	yes	0.65625	0.38975	0.455	0.29
50.5-60	yes	0.66225	0.3895	0.471625	0.290875
50.5-60	yes	0.667125	0.368625	0.471125	0.293
50.5-60	yes	0.669875	0.392	0.473875	0.293875
50.5-60	yes	0.675875	0.396375	0.48575	0.30175
50.5-60	yes	0.69	0.372375	0.478625	0.3015
50.5-60	yes	0.693875	0.39925	0.483375	0.302625
50.5-60	yes	0.691125	0.411	0.4665	0.311
50.5-60	yes	0.69575	0.41625	0.47225	0.313375
50.5-60	yes	0.70825	0.407625	0.467125	0.306
50.5-60	yes	0.695125	0.407375	0.494375	0.307
50.5-60	yes	0.695875	0.4155	0.479375	0.3105
50.5-60	yes	0.707875	0.420875	0.4825	0.312625
50.5-60	yes	0.707875	0.425625	0.492875	0.31325
50.5-60	yes	0.713625	0.430875	0.504625	0.314375
50.5-60	yes	0.725375	0.4355	0.49925	0.315375
50.5-60	yes	0.73	0.433625	0.503125	0.3155
50.5-60	yes	0.741375	0.439	0.507625	0.321625
50.5-60	yes	0.740625	0.437875	0.511	0.321
50.5-60	yes	0.73475	0.435125	0.512	0.32275
60.5-70	yes	0.747375	0.444875	0.50125	0.328875
60.5-70	yes	0.759	0.453875	0.50725	0.33
60.5-70	yes	0.777	0.461375	0.505625	0.333375
60.5-70	yes	0.784375	0.460625	0.5035	0.334125
60.5-70	yes	0.78325	0.4625	0.5055	0.337625
60.5-70	yes	0.79575	0.4615	0.505625	0.339
60.5-70	yes	0.8005	0.494	0.503875	0.340125
60.5-70	yes	0.787625	0.47025	0.507125	0.341375
60.5-70	yes	0.79175	0.499875	0.503375	0.344625
60.5-70	yes	0.798375	0.532375	0.497125	0.350375
60.5-70	yes	0.79025	0.5075	0.501625	0.353625
60.5-70	yes	0.78725	0.53975	0.504875	0.354875
60.5-70	yes	0.788	0.54475	0.50825	0.3585
60.5-70	yes	0.791125	0.548	0.517375	0.35975
60.5-70	yes	0.78925	0.54975	0.515	0.364375
60.5-70	yes	0.78175	0.55825	0.51025	0.361875
60.5-70	yes	0.775875	0.58775	0.526125	0.362125
60.5-70	yes	0.6635	0.531875	0.523	0.364375
60.5-70	yes	0.636125	0.533	0.515125	0.369
60.5-70	yes	0.816625	0.549	0.531625	0.38925
